# Supplementary material for: Nabiximols combined with motivational enhancement/cognitive behavioral therapy for the treatment of cannabis dependence: A pilot randomized clinical trial
Source: PLoS One. 2018 Jan 31;13(1):e0190768. doi: 10.1371/journal.pone.0190768 (PMC5791962; doi:10.1371/journal.pone.0190768)
Supplement: S1 Dataset — (ZIP) [file pone.0190768.s011.zip]

Archive with 2 entries (2 files):
- S1 Dataset/CONSORT 2010 Checklist.doc
- S1 Dataset/Craving and Withdrawal Dataset.xls
