# Supplementary material for: Nabiximols combined with motivational enhancement/cognitive behavioral therapy for the treatment of cannabis dependence: A pilot randomized clinical trial
Source: PLoS One. 2018 Jan 31;13(1):e0190768. doi: 10.1371/journal.pone.0190768 (PMC5791962; doi:10.1371/journal.pone.0190768)
Supplement: S1 Dataset — (ZIP) [file pone.0190768.s011.zip › S1 Dataset/Craving and Withdrawal Dataset.xls]

## Sheet: Withdrawal
ITEM CODES
Shakiness/tremulousness	Q#1
Depressed mood	Q#2
Decreased appetite	Q#3
Nausea	Q#4
Irritability	Q#5
Sleep Difficulty	Q#6
Sweating	Q#7
Craving to smoke marijuana	Q#8
Restlessness	Q#9
Nervousness/anxiety	Q#10
Increased aggression	Q#11
Headaches	Q#12
Stomach pains	Q#13
Strange dreams	Q#14
Increased anger	Q#15
Other (list)	Q#16
																								Nabiximols
																								DOUBLE BLIND STUDY
																								Mean	Q#1	Q#2	Q#3	Q#4	Q#5	Q#6	Q#7	Q#8	Q#9	Q#10	Q#11	Q#12	Q#13	Q#14	Q#15	Q#16	Total Score	WDS
																								Baseline	0.35	0.85	0.25	0.2	0.75	0.6	0.4	2.35	0.8	0.9	0.25	0.35	0.3	0.35	0.15	0.133333	8.95	5.95
																								Week 1	0.15	0.55	0.1	0.15	0.8	1	0.5	2.15	0.75	0.7	0.3	0.4	0.1	0.4	0.35	0	8.4	5.7
																								Week 2	0.117647	0.352941	0.294118	0.176471	0.705882	0.588235	0.588235	1.64706	0.529412	0.588235	0.176471	0.352941	0.117647	0.470588	0.294118	0	7	4.82353
																								Week 3	0.0625	0.1875	0.25	0.125	0.5	0.5625	0.3125	1.625	0.375	0.5	0.3125	0.5	0.0625	0.25	0.125	0	5.75	3.5
																								Week 4	0.1875	0.5	0.25	0.1875	0.875	1	0.375	1.25	0.4375	0.5	0.5	0	0.25	0.6875	0.3125	0	7.3125	5.875
																								Week 5	0.0625	0.5	0.0625	0.0625	0.75	1	0.3125	1.4375	0.3125	0.3125	0.1875	0.125	0.125	0.5	0.25	0.133333	6.125	4.375
																								Week 6	0.0666667	0.4	0.266667	0.2	0.4	0.333333	0.0666667	1.2	0.266667	0.4	0.0666667	0.2	0.0666667	0.266667	0.0666667	0	4.26667	2.66667
																								Week 7	0	0.571429	0.142857	0.0714286	0.357143	0.571429	0.214286	1	0.285714	0.428571	0.0714286	0.0714286	0	0.571429	0.214286	0	4.57143	3.42857
																								Week 8	0	0.461538	0	0.230769	0.538462	0.692308	0.153846	1.11538	0.461538	0.615385	0.230769	0.153846	0.153846	0.384615	0.230769	0	5.42308	3.92308
																								Week 9	0	0.307692	0	0.0769231	0.538462	0.538462	0.153846	0.769231	0.153846	0.307692	0.0769231	0.0769231	0.0769231	0.307692	0	0.166667	3.53846	2.46154
																								Week 10	0	0.272727	0	0.181818	0.454545	0.454545	0.363636	0.818182	0.0909091	0.272727	0.0909091	0.181818	0.0909091	0.363636	0.0909091	0	3.72727	2.54545
																								Week 11	0	0.272727	0	0.0909091	0.545455	0.363636	0	0.909091	0	0.454545	0.0909091	0.181818	0.0909091	0.454545	0.0909091	0	3.54545	2.36364
																								Week 12	0	0.454545	0	0	0.545455	0.454545	0	1.09091	0.181818	0.363636	0.272727	0.0909091	0	0.363636	0.272727	0	4.09091	2.90909
																								STDEV	Q#1	Q#2	Q#3	Q#4	Q#5	Q#6	Q#7	Q#8	Q#9	Q#10	Q#11	Q#12	Q#13	Q#14	Q#15	Q#16	Total Score	WDS
																								Baseline	0.812728	0.74516	0.55012	0.523148	0.850696	0.753937	0.680557	0.587143	0.767772	0.967906	0.55012	0.812728	0.801315	0.67082	0.48936	0.516398	6.23635	4.83926
																								Week 1	0.366348	0.686333	0.307794	0.366348	0.894427	0.917663	0.688247	0.587143	0.786398	0.801315	0.656947	0.820783	0.307794	0.753937	0.587143	0	4.18519	3.72898
																								Week 2	0.332106	0.606339	0.587868	0.528594	0.919559	0.795206	0.87026	0.785905	0.71743	0.712287	0.528594	0.701888	0.332106	0.799816	0.587868	0	5.65685	4.74652
																								Week 3	0.25	0.543906	0.447214	0.341565	0.632456	0.727438	0.60208	0.957427	0.5	0.632456	0.60208	0.894427	0.25	0.447214	0.341565	0	5.15752	3.9833
																								Week 4	0.403113	0.632456	0.57735	0.403113	0.885061	0.730297	0.718795	0.856349	0.629153	0.632456	0.516398	0	0.774597	0.946485	0.478714	0	4.49768	4.04763
																								Week 5	0.25	0.632456	0.25	0.25	0.774597	0.966092	0.704154	0.727438	0.478714	0.478714	0.403113	0.341565	0.341565	0.730297	0.447214	0.516398	3.68556	3.40343
																								Week 6	0.258199	0.632456	0.703732	0.414039	0.507093	0.617213	0.258199	0.941124	0.593617	0.736788	0.258199	0.774597	0.258199	0.457738	0.258199	0	3.88158	3.08607
																								Week 7	0	0.755929	0.363137	0.267261	0.633324	0.937614	0.578934	0.960769	0.61125	0.646206	0.267261	0.267261	0	0.755929	0.578934	0	5.44503	4.63622
																								Week 8	0	0.77625	0	0.599145	0.77625	1.03155	0.375534	0.916375	0.660225	0.767948	0.599145	0.5547	0.375534	0.650444	0.599145	0	6.38307	5.31447
																								Week 9	0	0.480384	0	0.27735	0.77625	0.967418	0.5547	0.599145	0.375534	0.480384	0.27735	0.27735	0.27735	0.630425	0	0.57735	3.45484	3.15213
																								Week 10	0	0.467099	0	0.40452	0.687552	0.687552	0.924416	0.873863	0.301511	0.64667	0.301511	0.40452	0.301511	0.80904	0.301511	0	3.66308	3.04512
SATBE 008	Q#1	Q#2	Q#3	Q#4	Q#5	Q#6	Q#7	Q#8	Q#9	Q#10	Q#11	Q#12	Q#13	Q#14	Q#15	Q#16	Total Score	Withdrawl Discomfort Score (WDS)	Other specified symptoms (if reported)	Notes				Week 11	0	0.64667	0	0.301511	0.687552	0.6742	0	1.04447	0	0.687552	0.301511	0.40452	0.301511	0.8202	0.301511	0	4.39007	3.5291
Baseline	1	1	0	0	2	2	3	3	1	3	1	0	0	0	2	0	19	16						Week 12	0	0.8202	0	0	0.8202	1.03573	0	0.94388	0.40452	0.6742	0.64667	0.301511	0	0.6742	0.64667	0	5.46726	4.82607
Week 1	1	0	0	1	2	2	1	2	0	2	0	0	0	0	1	0	12	9
Week 2	0	0	0	1	2	2	1	2	0	2	0	0	0	0	1	0	11	8
Week 3	0	1	0	1	2	2	0	2	0	1	0	0	0	0	1	0	10	7
Week 4	1	1	0	0	2	1	2	1	1	2	1	0	0	0	1	0	13	12
Week 5	1	1	0	0	2	2	1	1	0	2	0	0	0	2	1	0	13	12
Week 6								MISSED VISIT
Week 7	0	0	0	0	1	1	1	1	0	1	0	0	0	1	0	0	6	5
Week 8	0	0	0	0	1	2	1	0	0	2	0	0	0	2	0	0	8	8						SEM	Q#1	Q#2	Q#3	Q#4	Q#5	Q#6	Q#7	Q#8	Q#9	Q#10	Q#11	Q#12	Q#13	Q#14	Q#15	Q#16	Total Score	WDS
Week 9	0	0	0	0	1	2	1	0	1	2	0	0	0	2	0	0	9	9						Baseline	0.181731	0.166623	0.12301	0.11698	0.190221	0.168585	0.152177	0.131289	0.171679	0.21643	0.12301	0.181731	0.179179	0.15	0.109424	0.133333	1.39449	1.08209
Week 10	1	1	0	0	1	1	1	1	1	2	0	0	0	2	1	0	12	11						Week 1	0.0819178	0.153469	0.0688247	0.0819178	0.2	0.205196	0.153897	0.131289	0.175844	0.179179	0.146898	0.183533	0.0688247	0.168585	0.131289	0	0.935836	0.833824
Week 11	0	0	0	0	1	2	1	0	0	1	0	0	0	1	0	0	6	6						Week 2	0.0805474	0.147059	0.142579	0.128203	0.223026	0.192866	0.211069	0.19061	0.174002	0.172755	0.128203	0.170233	0.0805474	0.193984	0.142579	0	1.37199	1.1512
Week 12	1	0	0	0	1	1	1	0	0	1	0	0	0	1	0	0	6	6						Week 3	0.0625	0.135976	0.111803	0.0853913	0.158114	0.18186	0.15052	0.239357	0.125	0.158114	0.15052	0.223607	0.0625	0.111803	0.0853913	0	1.28938	0.995825
																								Week 4	0.100778	0.158114	0.144338	0.100778	0.221265	0.182574	0.179699	0.214087	0.157288	0.158114	0.129099	0	0.193649	0.236621	0.119678	0	1.12442	1.01191
																								Week 5	0.0625	0.158114	0.0625	0.0625	0.193649	0.241523	0.176039	0.18186	0.119678	0.119678	0.100778	0.0853913	0.0853913	0.182574	0.111803	0.133333	0.921389	0.850857
																								Week 6	0.0666667	0.163299	0.181703	0.106904	0.130931	0.159364	0.0666667	0.242997	0.153271	0.190238	0.0666667	0.2	0.0666667	0.118187	0.0666667	0	1.00222	0.796819
																								Week 7	0	0.202031	0.0970523	0.0714286	0.169263	0.250588	0.154727	0.256776	0.163363	0.172706	0.0714286	0.0714286	0	0.202031	0.154727	0	1.45525	1.23908
																								Week 8	0	0.215293	0	0.166173	0.215293	0.286101	0.104154	0.254157	0.183114	0.21299	0.166173	0.153846	0.104154	0.180401	0.166173	0	1.77035	1.47397
																								Week 9	0	0.133235	0	0.0769231	0.215293	0.268313	0.153846	0.166173	0.104154	0.133235	0.0769231	0.0769231	0.0769231	0.174848	0	0.166667	0.958199	0.874242
																								Week 10	0	0.140836	0	0.121967	0.207305	0.207305	0.278722	0.26348	0.0909091	0.194978	0.0909091	0.121967	0.0909091	0.243935	0.0909091	0	1.10446	0.918137
SATBE 009	Q#1	Q#2	Q#3	Q#4	Q#5	Q#6	Q#7	Q#8	Q#9	Q#10	Q#11	Q#12	Q#13	Q#14	Q#15	Q#16	Total Score	Withdrawl Discomfort Score (WDS)	Other specified symptoms (if reported)	Notes				Week 11	0	0.194978	0	0.0909091	0.207305	0.203279	0	0.314918	0	0.207305	0.0909091	0.121967	0.0909091	0.247299	0.0909091	0	1.32366	1.06406
Baseline	0	0	0	0	0	1	0	0	0	0	0	0	0	1	0	0	2	2						Week 12	0	0.247299	0	0	0.247299	0.312283	0	0.28459	0.121967	0.203279	0.194978	0.0909091	0	0.203279	0.194978	0	1.64844	1.45511
Week 1	1	2	2	0	1	3	0	1	2	3	1	0	2	2	1	0	21	20
Week 2	0	0	0	0	0	2	0	0	1	0	0	0	0	0	0	0	3	3
Week 3	0	1	1	0	0	1	0	0	0	0	0	0	0	0	0	0	3	3
Week 4	0	2	0	0	1	1	0	1	0	1	0	0	0	2	0	0	8	7
Week 5								DROPOUT
Week 6
Week 7
Week 8
Week 9
Week 10
Week 11																								PLACEBO
Week 12
																								DOUBLE BLIND STUDY
																								Mean	Q#1	Q#2	Q#3	Q#4	Q#5	Q#6	Q#7	Q#8	Q#9	Q#10	Q#11	Q#12	Q#13	Q#14	Q#15	Q#16	Total Score	WDS
																								Baseline	0.2	0.8	0.65	0.25	0.9	0.9	0.55	2.1	0.85	0.7	0.35	0.25	0.25	0.55	0.6	0.15	10.05	7.3
																								Week 1	0.1	0.6	0.4	0.15	0.85	0.55	0.3	2.1	0.65	0.75	0.45	0.1	0.2	0.4	0.65	0	8.25	5.9
																								Week 2	0	0.5	0.4375	0.4375	0.5625	0.5	0.4375	1.8125	0.5625	0.3125	0.25	0.4375	0.25	0.1875	0.25	0	6.9375	4.25
SATBE 010	Q#1	Q#2	Q#3	Q#4	Q#5	Q#6	Q#7	Q#8	Q#9	Q#10	Q#11	Q#12	Q#13	Q#14	Q#15	Q#16	Total Score	Withdrawl Discomfort Score (WDS)	Other specified symptoms (if reported)	Notes				Week 3	0	0.75	0.5625	0.25	0.8125	0.6875	0	1.625	0.8125	0.5	0.1875	0.3125	0.3125	0.5625	0.375	0.125	7.875	5.5625
Baseline	0	0	0	0	1	1	2	2	1	0	1	0	0	0	1	0	9	7						Week 4	0.0588235	0.529412	0.235294	0.176471	0.529412	0.294118	0.235294	1.47059	0.294118	0.470588	0.235294	0.294118	0.117647	0.411765	0.294118	0.176471	5.82353	3.70588
Week 1	0	1	1	1	1	0	2	2	0	1	0	1	0	0	1	0	11	7						Week 5	0.0714286	0.357143	0.214286	0.214286	0.571429	0.428571	0.214286	1.35714	0.214286	0.5	0.142857	0.285714	0.214286	0.642857	0.214286	0.214286	5.85714	3.78571
Week 2	0	0	0	0	1	0	2	1	0	0	0	0	0	0	1	0	5	4						Week 6	0.181818	0.909091	0.727273	0.272727	0.909091	0.545455	0	1.54545	0.454545	0.545455	0.181818	0.181818	0.181818	0.8	0.181818	0.0909091	7.63636	5.54545
Week 3	0	0	0	0	1	0	1	2	0	0	1	0	0	0	1	0	6	4						Week 7	0	0.466667	0.533333	0.266667	0.733333	0.533333	0.266667	1.33333	0.6	0.333333	0.333333	0.333333	0	0.4	0.266667	0	6.4	4.46667
Week 4	0	0	0	0	2	1	0	1	0	0	1	0	0	0	1	0	6	5						Week 8	0.0833333	0.333333	0.25	0.166667	0.5	0.333333	0.0833333	1.41667	0.25	0.272727	0.25	0.166667	0.0833333	0.666667	0.25	0.166667	5.25	3.33333
Week 5	0	0	0	0	1	0	0	1	0	0	0	1	0	0	0	0	3	1						Week 9	0	0.307692	0.153846	0	0.538462	0.461538	0.384615	1.19231	0.384615	0.230769	0.307692	0.153846	0.153846	0.692308	0.230769	0	5.19231	3.84615
Week 6	0	0	0	0	0	0	0	0	0	0	0	0	0	0	0	0	0	0						Week 10	0.0714286	0.5	0.285714	0.142857	0.428571	0.5	0.285714	1.14286	0.357143	0.214286	0.214286	0.142857	0.214286	0.428571	0.214286	0.357143	5.5	3.71429
Week 7	0	0	0	0	0	0	0	0	0	0	0	0	0	0	0	0	0	0						Week 11	0.0909091	0.181818	0.181818	0	0.363636	0.363636	0.0909091	1.09091	0.0909091	0.181818	0.181818	0.181818	0.0909091	0.454545	0.0909091	0	3.63636	2.36364
Week 8	0	0	0	0	0	0	0	0	0	0	0	0	0	0	0	0	0	0						Week 12	0.0714286	0.142857	0.142857	0	0.285714	0.428571	0.285714	1.07143	0.0714286	0.0714286	0.0714286	0.153846	0.142857	0.285714	0	0	3.21429	2
Week 9	0	0	0	0	0	0	0	0	0	0	0	0	0	0	0	0	0	0
Week 10	0	0	0	0	0	0	0	0	0	0	0	0	0	0	0	0	0	0
Week 11	0	0	0	0	0	0	0	0	0	0	0	0	0	0	0	0	0	0
Week 12	0	0	0	0	0	0	0	0	0	0	0	0	0	0	0	0	0	0
																								STDEV	Q#1	Q#2	Q#3	Q#4	Q#5	Q#6	Q#7	Q#8	Q#9	Q#10	Q#11	Q#12	Q#13	Q#14	Q#15	Q#16	Total Score	WDS
																								Baseline	0.523148	0.695852	0.988087	0.55012	0.967906	1.07115	0.944513	0.967906	1.03999	1.0311	0.587143	0.55012	0.55012	0.759155	0.820783	0.67082	9.14489	7.4417
																								Week 1	0.307794	0.753937	0.753937	0.366348	0.875094	0.998683	0.571241	0.718185	0.74516	0.850696	0.686333	0.307794	0.523148	0.680557	0.812728	0	5.22015	5.0461
																								Week 2	0	0.632456	0.727438	0.892095	0.963933	0.730297	0.892095	0.910586	0.727438	0.704154	0.57735	0.813941	0.57735	0.403113	0.57735	0	5.24682	4.09064
SATBE 011	Q#1	Q#2	Q#3	Q#4	Q#5	Q#6	Q#7	Q#8	Q#9	Q#10	Q#11	Q#12	Q#13	Q#14	Q#15	Q#16	Total Score	Withdrawl Discomfort Score (WDS)	Other specified symptoms (if reported)	Notes				Week 3	0	0.856349	0.727438	0.57735	0.834166	0.873212	0	1.0247	0.981071	0.632456	0.403113	0.60208	0.704154	0.892095	0.5	0.5	5.5	4.45674
Baseline	0	1	0	0	0	0	1	3	2	1	0	0	1	1	0	0	10	7						Week 4	0.242536	0.624264	0.437237	0.528594	0.71743	0.469668	0.664211	0.874475	0.469668	0.624264	0.437237	0.587868	0.332106	0.618347	0.587868	0.528594	3.76223	3.13777
Week 1	0	1	0	0	0	0	1	3	1	1	0	1	1	0	0	0	9	5						Week 5	0.267261	0.497245	0.578934	0.578934	0.755929	0.755929	0.578934	0.633324	0.425815	0.759555	0.363137	0.61125	0.578934	0.841897	0.425815	0.801784	4.58857	3.86659
Week 2	0	1	0	0	0	0	0	3	0	0	0	2	2	0	0	0	8	3						Week 6	0.603023	0.831209	1.10371	0.64667	0.831209	1.03573	0	0.687552	0.934199	1.03573	0.40452	0.40452	0.603023	1.13529	0.40452	0.301511	7.91546	6.5782
Week 3	0	1	0	0	2	1	0	2	2	0	0	1	2	0	0	0	11	8						Week 7	0	0.516398	0.833809	0.593617	1.0328	0.63994	0.457738	1.04654	0.910259	0.617213	0.816497	0.617213	0	0.632456	0.798809	0	5.15198	4.51769
Week 4	0	1	0	0	0	0	0	2	0	0	0	1	1	0	0	0	5	2						Week 8	0.288675	0.492366	0.452267	0.389249	0.522233	0.651339	0.288675	0.900337	0.452267	0.64667	0.452267	0.389249	0.288675	0.651339	0.452267	0.389249	4.47468	3.44656
Week 5	0	0	0	0	0	0	0	1	1	0	0	1	2	0	0	0	5	3						Week 9	0	0.480384	0.375534	0	0.518875	0.660225	0.650444	0.990338	0.650444	0.599145	0.630425	0.375534	0.375534	0.751068	0.438529	0	3.62594	3.36269
Week 6	0	0	2	0	2	0	0	1	0	0	0	0	0	1	0	0	6	5						Week 10	0.267261	0.650444	0.468807	0.363137	0.646206	0.650444	0.468807	1.09945	0.633324	0.578934	0.578934	0.363137	0.578934	0.755929	0.425815	0.928783	4.20165	3.989
Week 7	0	1	2	0	2	1	0	2	1	0	1	2	0	2	0	0	14	10						Week 11	0.301511	0.40452	0.40452	0	0.6742	0.6742	0.301511	0.94388	0.301511	0.40452	0.40452	0.40452	0.301511	0.687552	0.301511	0	2.69343	2.61812
Week 8	0	0	1	0	1	0	0	1	0	0	0	1	0	0	0	0	4	2						Week 12	0.267261	0.363137	0.363137	0	0.468807	0.646206	0.61125	0.916875	0.267261	0.267261	0.267261	0.375534	0.363137	0.468807	0	0	2.04483	1.92154
Week 9	0	0	0	0	1	0	0	2	0	0	0	1	1	0	0	0	5	2
Week 10	0	0	0	0	0	0	0	0	0	0	0	0	0	0	0	0	0	0
Week 11								MISSED VISIT
Week 12	0	0	0	0	1	1	0	1	0	0	0	0	1	0	0	0	4	3
																								SEM	Q#1	Q#2	Q#3	Q#4	Q#5	Q#6	Q#7	Q#8	Q#9	Q#10	Q#11	Q#12	Q#13	Q#14	Q#15	Q#16	Total Score	WDS
																								Baseline	0.11698	0.155597	0.220943	0.12301	0.21643	0.239517	0.2112	0.21643	0.232549	0.23056	0.131289	0.12301	0.12301	0.169752	0.183533	0.15	2.04486	1.66402
																								Week 1	0.0688247	0.168585	0.168585	0.0819178	0.195677	0.223312	0.127733	0.160591	0.166623	0.190221	0.153469	0.0688247	0.11698	0.152177	0.181731	0	1.16726	1.12834
																								Week 2	0	0.158114	0.18186	0.223024	0.240983	0.182574	0.223024	0.227646	0.18186	0.176039	0.144338	0.203485	0.144338	0.100778	0.144338	0	1.31171	1.02266
SATBE 012	Q#1	Q#2	Q#3	Q#4	Q#5	Q#6	Q#7	Q#8	Q#9	Q#10	Q#11	Q#12	Q#13	Q#14	Q#15	Q#16	Total Score	Withdrawl Discomfort Score (WDS)	Other specified symptoms (if reported)	Notes				Week 3	0	0.214087	0.18186	0.144338	0.208542	0.218303	0	0.256174	0.245268	0.158114	0.100778	0.15052	0.176039	0.223024	0.125	0.125	1.375	1.11418
Baseline	0	0	0	0	0	1	0	3	1	1	0	0	0	0	0	0	6	3						Week 4	0.0588235	0.151406	0.106046	0.128203	0.174002	0.113911	0.161095	0.212091	0.113911	0.151406	0.106046	0.142579	0.0805474	0.149971	0.142579	0.128203	0.912476	0.761021
Week 1	0	1	0	0	1	2	0	3	2	0	0	0	0	0	1	0	10	7						Week 5	0.0714286	0.132894	0.154727	0.154727	0.202031	0.202031	0.154727	0.169263	0.113804	0.202999	0.0970523	0.163363	0.154727	0.225007	0.113804	0.214286	1.22635	1.03339
Week 2	0	0	0	0	0	0	1	1	0	0	0	0	0	0	0	0	2	1						Week 6	0.181818	0.250619	0.332782	0.194978	0.250619	0.312283	0	0.207305	0.281672	0.312283	0.121967	0.121967	0.181818	0.359011	0.121967	0.0909091	2.3866	1.9834
Week 3	0	0	0	0	0	0	0	2	0	0	0	0	0	0	0	0	2	0						Week 7	0	0.133333	0.215289	0.153271	0.266667	0.165232	0.118187	0.270214	0.235028	0.159364	0.210819	0.159364	0	0.163299	0.206252	0	1.33023	1.16646
Week 4								MISSED VISIT																Week 8	0.0833333	0.142134	0.130558	0.112367	0.150756	0.188025	0.0833333	0.259905	0.130558	0.194978	0.130558	0.112367	0.0833333	0.188025	0.130558	0.112367	1.29173	0.994937
Week 5	0	0	0	0	0	0	0	2	0	0	0	0	1	0	0	0	3	1						Week 9	0	0.133235	0.104154	0	0.14391	0.183114	0.180401	0.27467	0.180401	0.166173	0.174848	0.104154	0.104154	0.208309	0.121626	0	1.00565	0.932643
Week 6	0	0	0	0	0	0	0	0	0	0	0	0	0	0	0	0	0	0						Week 10	0.0714286	0.173838	0.125294	0.0970523	0.172706	0.173838	0.125294	0.29384	0.169263	0.154727	0.154727	0.0970523	0.154727	0.202031	0.113804	0.248228	1.12294	1.0661
Week 7	0	0	0	0	0	0	0	2	0	0	0	0	0	2	0	0	4	2						Week 11	0.0909091	0.121967	0.121967	0	0.203279	0.203279	0.0909091	0.28459	0.0909091	0.121967	0.121967	0.121967	0.0909091	0.207305	0.0909091	0	0.812099	0.789392
Week 8	0	0	0	0	0	0	0	2	0	0	0	0	0	0	0	0	2	0						Week 12	0.0714286	0.0970523	0.0970523	0	0.125294	0.172706	0.163363	0.245045	0.0714286	0.0714286	0.0714286	0.104154	0.0970523	0.125294	0	0	0.546503	0.513553
Week 9	0	0	0	0	0	0	0	1	0	0	0	0	0	0	0	0	1	0
Week 10	0	0	0	0	0	0	0	1	0	0	0	0	0	0	0	0	1	0
Week 11	0	0	0	0	0	0	0	0	0	0	0	0	0	0	0	0	0	0
Week 12	0	0	0	0	0	0	0	0	0	0	0	0	0	0	0	0	0	0
																								Nabiximols	BL		1	2	3	4	5	6	7	8	9	10	11	12
																								Total Score	8.95		8.4	7	5.75	7.3125	6.125	4.26667	4.57143	5.42308	3.53846	3.72727	3.54545	4.09091
																								sem	1.39449		0.935836	1.37199	1.28938	1.12442	0.921389	1.00222	1.45525	1.77035	0.958199	1.10446	1.32366	1.64844
SATBE 013	Q#1	Q#2	Q#3	Q#4	Q#5	Q#6	Q#7	Q#8	Q#9	Q#10	Q#11	Q#12	Q#13	Q#14	Q#15	Q#16	Total Score	Withdrawl Discomfort Score (WDS)	Other specified symptoms (if reported)	Notes
Baseline	0	1	0	0	0	0	0	2	0	0	0	0	0	0	0	0	3	1
Week 1	0	1	0	0	1	0	0	2	1	1	1	0	0	2	1	0	10	8
Week 2	0	1	2	1	2	0	0	2	1	0	1	0	1	0	1	0	12	9
Week 3								MISSED VISIT
Week 4	0	0	0	0	1	0	0	1	0	0	0	0	0	0	0	0	2	1
Week 5	0	1	0	0	1	1	0	2	0	0	1	2	0	1	1	0	10	6
Week 6	0	1	0	0	1	0	0	2	0	0	0	0	0	0	0	0	4	2						PLACEBO	BL		1	2	3	4	5	6	7	8	9	10	11	12
Week 7	0	1	0	0	0	0	0	2	0	0	0	0	0	0	0	0	3	1						Total Score	10.05		8.25	6.9375	7.875	5.82353	5.85714	7.63636	6.4	5.25	5.19231	5.5	3.63636	3.21429
Week 8	0	1	0	0	1	0	0	2	0	0	1	0	0	1	1	0	7	5						sem	2.04486		1.16726	1.31171	1.375	0.912476	1.22635	2.3866	1.33023	1.29173	1.00565	1.12294	0.812099	0.546503
Week 9	0	1	0	0	1	0	0	2	0	0	1	0	0	1	1	0	7	5
Week 10	0	1	1	0	1	1	1	2	0	0	0	1	1	1	0	0	10	7
Week 11								MISSED VISIT
Week 12	0	1	1	0	0	0	0	2	1	0	0	1	0	1	0	0	7	4
SATBE 014	Q#1	Q#2	Q#3	Q#4	Q#5	Q#6	Q#7	Q#8	Q#9	Q#10	Q#11	Q#12	Q#13	Q#14	Q#15	Q#16	Total Score	Withdrawl Discomfort Score (WDS)	Other specified symptoms (if reported)	Notes
Baseline	0	0	0	0	0	0	0	2	0	0	0	0	0	0	0	0	2	0
Week 1	0	0	0	0	0	1	0	2	0	0	0	0	0	0	1	0	4	2
Week 2	0	0	0	0	0	0	0	1	0	0	0	0	0	0	0	0	1	0
Week 3	0	0	0	0	0	0	0	1	0	0	0	0	0	0	0	0	1	0
Week 4	0	0	0	0	0	0	0	2	0	0	0	0	0	1	0	0	3	1
Week 5	0	1	0	0	0	2	0	2	0	0	0	0	0	0	0	2	7	3
Week 6	0	1	0	1	0	2	0	1	0	0	0	0	0	0	0	0	5	3
Week 7	0	2	0	0	0	2	0	1	0	0	0	0	0	1	2	0	8	7
Week 8	0	1	0	0	0	2	0	1	0	0	0	0	0	1	0	0	5	4
Week 9	0	1	0	0	0	3	0	0	0	0	0	0	0	0	0	0	4	4
Week 10	0	0	0	1	0	2	3	0	0	0	0	1	0	0	0	0	7	5
Week 11								MISSED VISIT
Week 12	0	2	0	0	2	3	0	2	1	0	0	0	0	1	1	0	12	10
SATBE 015	Q#1	Q#2	Q#3	Q#4	Q#5	Q#6	Q#7	Q#8	Q#9	Q#10	Q#11	Q#12	Q#13	Q#14	Q#15	Q#16	Total Score	Withdrawl Discomfort Score (WDS)	Other specified symptoms (if reported)	Notes
Baseline	0	1	1	0	1	1	0	3	1	0	0	0	0	1	0	0	9	6
Week 1	0	0	0	0	0	0	0	2	1	1	0	0	0	1	0	0	5	3
Week 2	0	0	0	0	0	0	0	2	1	0	0	0	0	0	0	0	3	1
Week 3	0	0	0	0	0	0	0	2	1	1	0	0	0	0	0	0	4	2
Week 4	0	1	1	0	1	0	0	2	1	1	0	0	0	0	0	0	7	5
Week 5	0	0	0	0	0	0	0	2	1	0	0	0	0	0	0	0	3	1
Week 6							DROP OUT
Week 7
Week 8
Week 9
Week 10
Week 11
Week 12
SATBE 016	Q#1	Q#2	Q#3	Q#4	Q#5	Q#6	Q#7	Q#8	Q#9	Q#10	Q#11	Q#12	Q#13	Q#14	Q#15	Q#16	Total Score	Withdrawl Discomfort Score (WDS)	Other specified symptoms (if reported)	Notes
Baseline	0	0	0	0	0	0	0	2	1	0	0	0	0	0	0	0	3	1
Week 1	0	0	0	0	1	1	0	2	1	1	0	0	0	0	0	0	6	4
Week 2							WITHDREW
Week 3
Week 4
Week 5
Week 6
Week 7
Week 8
Week 9
Week 10
Week 11
Week 12
SATBE 017	Q#1	Q#2	Q#3	Q#4	Q#5	Q#6	Q#7	Q#8	Q#9	Q#10	Q#11	Q#12	Q#13	Q#14	Q#15	Q#16	Total Score	Withdrawl Discomfort Score (WDS)	Other specified symptoms (if reported)	Notes
Baseline	2	1	2	2	1	1	2	3	2	2	0	2	3	0	0	2	25	16
Week 1	1	0	0	1	1	2	1	2	1	1	0	1	1	0	0	0	12	8
Week 2	1	1	1	2	1	1	1	2	2	1	0	1	1	2	0	0	17	12
Week 3	1	0	1	1	1	0	1	2	1	1	2	1	1	1	0	0	14	10
Week 4	1	1	0	1	2	1	1	2	1	1	1	0	1	0	0	0	13	10
Week 5	0	1	0	0	1	0	0	2	1	1	0	0	1	2	0	0	9	7
Week 6	0	1	0	1	1	0	0	2	1	0	1	0	0	0	0	0	7	4
Week 7	0	1	0	1	1	0	0	3	1	1	0	0	0	0	0	0	8	4
Week 8	0	0	0	2	1	0	1	2.5	1	1	0	0	1	0	0	0	9.5	5
Week 9	0	1	0	1	2	1	2	1	0	1	0	0	1	1	0	0	11	9
Week 10	0	1	0	1	1	0	1	2	0	0	0	0	1	0	0	0	7	4
Week 11	0	0	0	1	1	0	0	2	0	1	0	0	1	0	0	0	6	3
Week 12								MISSED VISIT
SATBE 018	Q#1	Q#2	Q#3	Q#4	Q#5	Q#6	Q#7	Q#8	Q#9	Q#10	Q#11	Q#12	Q#13	Q#14	Q#15	Q#16	Total Score	Withdrawl Discomfort Score (WDS)	Other specified symptoms (if reported)	Notes
Baseline	0	1	0	0	2	0	0	2	0	2	0	1	0	0	0	0	8	5
Week 1									WITHDREW
Week 2
Week 3
Week 4
Week 5
Week 6
Week 7
Week 8
Week 9
Week 10
Week 11
Week 12
SATBE 019	Q#1	Q#2	Q#3	Q#4	Q#5	Q#6	Q#7	Q#8	Q#9	Q#10	Q#11	Q#12	Q#13	Q#14	Q#15	Q#16	Total Score	Withdrawl Discomfort Score (WDS)	Other specified symptoms (if reported)	Notes
Baseline	0	0	0	0	0	0	0	0	0	0	0	0	0	0	0	0	0	0
Week 1	0	0	0	0	0	0	0	1	0	1	0	0	0	0	0	0	2	1
Week 2	0	0	2	3	0	1	3	1	1	0	0	2	0	0	0	0	13	7
Week 3	0	0	1	0	0	0	0	0	0	0	0	0	0	0	0	0	1	1
Week 4	0	0	0	0	0	0	0	1	0	1	0	0	0	0	0	0	2	1
Week 5	0	0	0	0	0	0	0	1	0	1	0	0	0	0	0	0	2	1
Week 6	0	0	0	0	0	0	0	1	0	1	0	0	0	0	0	0	2	1
Week 7	0	0	0	0	0	0	0	1	0	0	0	0	0	0	0	0	1	0
Week 8	0	0	0	0	0	0	0	1	0	0	0	0	0	0	0	0	1	0
Week 9	0	0	0	0	0	0	0	1	0	0	0	0	0	0	0	0	1	0
Week 10	0	0	0	0	0	0	0	0	0	0	0	0	0	0	0	0	0	0
Week 11	0	0	0	0	0	0	0	1	0	0	0	1	0	0	0	0	2	0
Week 12	0	0	0	0	0	0	0	1	0	0	0	0	0	0	0	0	1	0
SATBE 020	Q#1	Q#2	Q#3	Q#4	Q#5	Q#6	Q#7	Q#8	Q#9	Q#10	Q#11	Q#12	Q#13	Q#14	Q#15	Q#16	Total Score	Withdrawl Discomfort Score (WDS)	Other specified symptoms (if reported)	Notes
Baseline	0	0	0	0	0	0	0	2	0	0	0	0	0	0	0	0	2	0
Week 1	0	0	0	0	0	0	0	2	0	0	0	0	0	0	0	0	2	0
Week 2	0	0	0	0	0	0	0	0	0	0	0	0	0	0	0	0	0	0
Week 3	0	0	0	0	0	0	0	0	0	0	0	0	0	0	0	0	0	0
Week 4	0	0	0	0	0	0	0	0	0	0	0	0	0	0	0	0	0	0
Week 5	0	0	0	0	0	0	0	0	0	0	0	0	0	0	0	0	0	0
Week 6	0	0	0	0	0	0	0	0	0	0	0	0	0	0	0	0	0	0
Week 7	0	0	0	0	0	0	0	0	0	0	0	0	0	0	0	0	0	0
Week 8	0	0	0	0	0	0	0	0	0	0	0	0	0	0	0	0	0	0
Week 9	0	0	0	0	0	0	0	0	0	0	0	0	0	0	0	0	0	0						Week 7	#REF!	#REF!	#REF!	#REF!	#REF!	#REF!	#REF!	#REF!	#REF!	#REF!	#REF!	#REF!	#REF!	#REF!	#REF!	#REF!		#REF!	#REF!	#REF!
Week 10							MISSED VISIT																	Week 8	#REF!	#REF!	#REF!	#REF!	#REF!	#REF!	#REF!	#REF!	#REF!	#REF!	#REF!	#REF!	#REF!	#REF!	#REF!	#REF!		#REF!	#REF!	#REF!
Week 11							MISSED VISIT																	Week 9	#REF!	#REF!	#REF!	#REF!	#REF!	#REF!	#REF!	#REF!	#REF!	#REF!	#REF!	#REF!	#REF!	#REF!	#REF!	#REF!		#REF!	#REF!	#REF!
Week 12							DROPOUT																	Week 10	#REF!	#REF!	#REF!	#REF!	#REF!	#REF!	#REF!	#REF!	#REF!	#REF!	#REF!	#REF!	#REF!	#REF!	#REF!	#REF!		#REF!	#REF!	#REF!
																								Week 11	#REF!	#REF!	#REF!	#REF!	#REF!	#REF!	#REF!	#REF!	#REF!	#REF!	#REF!	#REF!	#REF!	#REF!	#REF!	#REF!		#REF!	#REF!	#REF!
																								Week 12	#REF!	#REF!	#REF!	#REF!	#REF!	#REF!	#REF!	#REF!	#REF!	#REF!	#REF!	#REF!	#REF!	#REF!	#REF!	#REF!		#REF!	#REF!	#REF!
																								Week 13	#REF!	#REF!	#REF!	#REF!	#REF!	#REF!	#REF!	#REF!	#REF!	#REF!	#REF!	#REF!	#REF!	#REF!	#REF!	#REF!		#REF!	#REF!	#REF!
																								Week 14	#REF!	#REF!	#REF!	#REF!	#REF!	#REF!	#REF!	#REF!	#REF!	#REF!	#REF!	#REF!	#REF!	#REF!	#REF!	#REF!		#REF!	#REF!	#REF!
																								Week 15	#REF!	#REF!	#REF!	#REF!	#REF!	#REF!	#REF!	#REF!	#REF!	#REF!	#REF!	#REF!	#REF!	#REF!	#REF!	#REF!		#REF!	#REF!	#REF!
																								Week 16	#REF!	#REF!	#REF!	#REF!	#REF!	#REF!	#REF!	#REF!	#REF!	#REF!	#REF!	#REF!	#REF!	#REF!	#REF!	#REF!		#REF!	#REF!	#REF!
																								Month 5 (Week 20)	#REF!	#REF!	#REF!	#REF!	#REF!	#REF!	#REF!	#REF!	#REF!	#REF!	#REF!	#REF!	#REF!	#REF!	#REF!	#REF!		#REF!	#REF!	#REF!
SATBE 021	Q#1	Q#2	Q#3	Q#4	Q#5	Q#6	Q#7	Q#8	Q#9	Q#10	Q#11	Q#12	Q#13	Q#14	Q#15	Q#16	Total Score	Withdrawl Discomfort Score (WDS)	Other specified symptoms (if reported)	Notes				Month 6 (Week 24)	#REF!	#REF!	#REF!	#REF!	#REF!	#REF!	#REF!	#REF!	#REF!	#REF!	#REF!	#REF!	#REF!	#REF!	#REF!	#REF!		#REF!	#REF!	#REF!
Baseline	0	1	0	0	1	0	0	2	2	1	1	1	1	2	0	0	12	9
Week 1	0	0	0	0	2	1	0	2	2	2	0	2	0	1	1	0	13	9
Week 2	0	0	2	0	2	0	0	2	0	1	0	2	0	0	0	0	9	5
Week 3	0	0	1	0	1	1	0	2	1	1	0	1	0	0	0	0	8	5
Week 4	0	0	1	0	0	1	0	2	0	1	0	0	0	0	0	0	5	3
Week 5	0	0	1	0	2	2	0	1	1	1	1	0	0	0	1	0	10	9
Week 6	0	1	2	0	1	1	0	1	2	1	0	0	1	0	0	0	10	9
Week 7	0	0	1	0	0	1	0	1	0	1	0	0	0	1	0	0	5	4
Week 8								MISSED VISIT
Week 9	0	0	0	0	1	1	0	1	0	1	1	1	0	0	0	0	6	4
Week 10	0	0	0	0	1	1	0	0	0	0	0	1	0	2	0	0	5	4
Week 11	0	0	0	0	1	1	0	0	0	0	0	1	0	1	0	0	4	3
Week 12	0	0	0	0	1	0	0	1	0	1	0	0	0	0	0	0	3	2
SATBE 022	Q#1	Q#2	Q#3	Q#4	Q#5	Q#6	Q#7	Q#8	Q#9	Q#10	Q#11	Q#12	Q#13	Q#14	Q#15	Q#16	Total Score	Withdrawl Discomfort Score (WDS)	Other specified symptoms (if reported)	Notes
Baseline	0	1	1	0	1	1	0	3	1	1	0	0	0	0	0	0	9	6
Week 1	0	1	0	0	3	3	2	2	1	0	2	0	0	0	0	0	14	12
Week 2	0	2	1	0	3	2	1	2	1	1	0	0	0	1	1	0	15	13
Week 3	0	0	0	0	1	0	0	0	1	0	0	0	0	1	0	0	3	3
Week 4	0	1	0	0	0	1	0	1	1	0	1	0	0	2	0	0	7	6
Week 5	0	2	0	0	1	1	0	2	0	0	0	0	0	0	0	0	6	4
Week 6	0	0	0	0	0	0	0	2	0	0	0	0	0	1	0	0	3	1
Week 7	0	1	0	0	0	1	0	2	0	0	0	0	0	1	0	0	5	3
Week 8	0	0	0	0	0	0	0	1	0	1	0	0	0	1	0	0	3	2
Week 9	0	0	0	0	1	0	0	2	1	0	0	0	0	0	0	0	4	2
Week 10							MISSED VISIT
Week 11	0	0	0	0	0	0	0	2	0	0	0	0	0	0	0	0	2	0
Week 12	0	0	0	0	0	0	0	2	0	0	0	0	0	0	0	0	2	0
SATBE 023	Q#1	Q#2	Q#3	Q#4	Q#5	Q#6	Q#7	Q#8	Q#9	Q#10	Q#11	Q#12	Q#13	Q#14	Q#15	Q#16	Total Score	Withdrawl Discomfort Score (WDS)	Other specified symptoms (if reported)	Notes
Baseline	2	2	3	1	3	3	3	3	3	3	0	2	2	2	2	3	37	28
Week 1	0	0	2	0	1	1	2	1	1	1	0	1	0	0	0	0	10	8
Week 2						INCOMPLETE VISIT
Week 3	0	0	2	0	1	1	0	0	1	1	0	2	2	1	1	0	12	10
Week 4	0	0	1	0	0	1	2	0	0	0	0	1	0	1	0	2	8	5
Week 5	0	0	0	0	0	0	0	0	0	0	0	0	0	0	0	0	0	0
Week 6							MISSED VISIT
Week 7	0	0	0	2	0	0	0	0	0	0	0	0	0	0	0	0	2	0
Week 8	0	0	0	0	0	1	0	0	0	0	0	0	0	0	0	0	1	1
Week 9	0	0	0	0	0	0	0	0	0	0	0	0	0	0	0	0	0	0
Week 10	0	0	0	0	0	0	0	0	0	0	0	0	0	0	0	3	3	0
Week 11	0	0	0	0	0	0	0	0	0	0	0	0	0	0	0	0	0	0
Week 12	0	0	0	0	0	2	0	0	0	0	0	0	0	0	0	0	2	2
SATBE 024	Q#1	Q#2	Q#3	Q#4	Q#5	Q#6	Q#7	Q#8	Q#9	Q#10	Q#11	Q#12	Q#13	Q#14	Q#15	Q#16	Total Score	Withdrawl Discomfort Score (WDS)	Other specified symptoms (if reported)	Notes
Baseline	0	1	0	0	3	2	0	2	0	3	2	0	0	1	2		16	14
Week 1	0	2	0	0	2	2	0	1	0	2	2	0	0	2	2		15	14
Week 2	0	1	0	0	2	1	0	1	1	1	1	0	0	1	1	0	10	9
Week 3							MISSED VISIT
Week 4	0	1	0	1	2	2	0	1	0	1	1	0	0	2	1		12	10
Week 5	0	1	0	0	1	2	0	1	0	1	0	0	0	1	0		7	6
Week 6							MISSED VISIT
Week 7							MISSED VISIT
Week 8	0	2	0	0	2	2	0	2	1	2	2	0	0	1	2		16	14
Week 9							MISSED VISIT
Week 10							MISSED VISIT
Week 11							MISSED VISIT
Week 12							MISSED VISIT
SATBE 025	Q#1	Q#2	Q#3	Q#4	Q#5	Q#6	Q#7	Q#8	Q#9	Q#10	Q#11	Q#12	Q#13	Q#14	Q#15	Q#16	Total Score	Withdrawl Discomfort Score (WDS)	Other specified symptoms (if reported)	Notes
Baseline	1	2	0	1	1	1	1	2	0	2	0	1	0	1	0		13	9
Week 1	0	1	0	0	0	2	0	2	1	0	0	0	0	2	0	0	8	6
Week 2	0	1	0	1	1	2	1	2	1	1	0	1	0	2	0		13	9
Week 3	0	2	1	1	2	2	2	2	0	2	1	2	0	1	1	0	19	14
Week 4	1	2	0	0	2	1	2	2	1	1	1	0	0	2	1		16	14
Week 5	0	1	0	0	2	1	2	2	1	1	1	0	0	1	1	0	13	11
Week 6							MISSED VISIT
Week 7	0	2	1	0	2	3	2	2	2	2	1	1	0	2	1	0	21	18
Week 8	0	2	0	0	2	3	1	2	2	2	1	2	0	2	1		20	16
Week 9	0	1	0	0	2	2	0	1	0	1	0	0	0	2	0		9	8
Week 10	0	1	0	0	2	1	0	2	0	1	1	0	0	2	1		11	9
Week 11	0	2	0	0	2	2	0	3	0	2	1	0	0	2	1		15	12
Week 12	0	2	0	0	2	2	0	2	0	2	2	0	0	2	2		16	14
SATBE 026	Q#1	Q#2	Q#3	Q#4	Q#5	Q#6	Q#7	Q#8	Q#9	Q#10	Q#11	Q#12	Q#13	Q#14	Q#15	Q#16	Total Score	Withdrawl Discomfort Score (WDS)	Other specified symptoms (if reported)	Notes
Baseline	0	0	0	0	2	0	0	3	0	0	1	0	0	0	1		7	4
Week 1								DROPOUT
Week 2
Week 3
Week 4
Week 5
Week 6
Week 7
Week 8
Week 9
Week 10
Week 11
Week 12
SATBE 027	Q#1	Q#2	Q#3	Q#4	Q#5	Q#6	Q#7	Q#8	Q#9	Q#10	Q#11	Q#12	Q#13	Q#14	Q#15	Q#16	Total Score	Withdrawl Discomfort Score (WDS)	Other specified symptoms (if reported)	Notes
Baseline	0	1	2	2	2	2	1	3	2	2	2	0	0	0	2	0	21	16
Week 1	0	2	2	1	3	0	0	3	0	0	1	0	0	0	2	0	14	10
Week 2	0	2	1	2	3	1	0	3	2	2	2	0	0	0	2	0	20	15
Week 3	0	2	1	1	2	0	0	3	2	1	1	0	0	0	1	0	14	10
Week 4	0	1	1	1	0	0	0	3	1	1	1	1	1	1	1	1	14	8
Week 5							MISSED VISIT
Week 6							MISSED VISIT
Week 7	0	1	1	1	2	1	0	3	3	0	0	0	0	0	0	0	12	8
Week 8	1	1	1	1	1	0	0	3	1	1	1	1	1	1	1	1	16	10
Week 9							MISSED VISIT
Week 10	0	1	1	0	1	0	0	3	0	0	0	0	0	0	0	0	6	3
Week 11	0	1	0	0	0	0	0	3	0	0	0	0	0	0	0	0	4	1
Week 12	0	0	1	0	1	0	1	3	0	0	0		0	0	0	0	6	3
SATBE 028	Q#1	Q#2	Q#3	Q#4	Q#5	Q#6	Q#7	Q#8	Q#9	Q#10	Q#11	Q#12	Q#13	Q#14	Q#15	Q#16	Total Score	Withdrawl Discomfort Score (WDS)	Other specified symptoms (if reported)	Notes
Baseline	0	1	1	0	0	0	0	2	0	0	0	0	0	0	1	0	5	3
Week 1	0	1	0	0	2	0	1	3	2	1	2	0	0	0	2	0	14	11
Week 2	0	1	1	0	0	0	0	2	1	0	0	0	0	0	0	0	5	3
Week 3	0	0	0	0	0	0	0	2	1	0	1	0	0	0	1	0	5	3
Week 4	0	0	0	0	2	1	0	1	0	0	0	0	0	0	2	0	6	5
Week 5	0	0	1	1	0	1	0	1	0	0	0	0	0	0	0	0	4	2
Week 6	0	1	1	0	1	2	0	1	0	0	1	0	0	0	1	0	8	7
Week 7	0	1	1	0	2	1	0	0	0	0	1	0	0	0	1	0	7	7
Week 8	0	1	0	1	1	1	0	1	0		0	0	0	1	0	0	6	4
Week 9	0	1	0	0	1	1	0	0	0	0	1	0	0	0	0	0	4	4
Week 10	0	0	0	0	2	2	0	0	1	0	2	0	0	0	1	0	8	8
Week 11	0	0	1	0	1	1	0	1	0	0	1	0	0	0	1	0	6	5
Week 12	0	1	0	0	1	1	0	0	0	0	1	0	0	0	0	0	4	4
SATBE 029	Q#1	Q#2	Q#3	Q#4	Q#5	Q#6	Q#7	Q#8	Q#9	Q#10	Q#11	Q#12	Q#13	Q#14	Q#15	Q#16	Total Score	Withdrawl Discomfort Score (WDS)	Other specified symptoms (if reported)	Notes
Baseline	1	1	1	1	2	1	1	2	2	1	1	1	1	1	1	0	18	14
Week 1	0	0	1	0	1	0	0	2	1	1	1	0	0	0	1	0	8	6
Week 2							DROP OUT
Week 3
Week 4
Week 5
Week 6
Week 7
Week 8
Week 9
Week 10
Week 11
Week 12
SATBE 030	Q#1	Q#2	Q#3	Q#4	Q#5	Q#6	Q#7	Q#8	Q#9	Q#10	Q#11	Q#12	Q#13	Q#14	Q#15	Q#16	Total Score	Withdrawl Discomfort Score (WDS)	Other specified symptoms (if reported)	Notes
Baseline	0	0	0	0	0	0	0	2	0	0	0	1	0	1	0	0	4	1
Week 1	0	0	0	0	0	0	0	2	0	0	0	0	0	1	0	0	3	1
Week 2	0	0	0	0	0	0	0	1	0	0	0	0	0	1	0	0	2	1
Week 3	0	1	1	0	1	1	0	2	1	0	0	0	0	1	0	2	10	6
Week 4	0	0	1	0	1	0	0	2	0	0	0	0	0	1	0	0	5	3
Week 5	0	0	0	0	0	0	0	2	0	0	0	0	0	1	0	0	3	1
Week 6	0	1	0	0	0	0	0	1	0	0	0	0	0		0	1	3	1
Week 7	0	0	0	1	0	0	1	0	0	0	0	1	0	0	0	0	3	1
Week 8	0	1	1	0	1	0	0	2	1	0	1	0	0	1	1	1	10	7
Week 9	0	1	1	0	1	1	1	2	0	0	2	0	0	1	1	0	11	9
Week 10	0	2	0	1	1	1	1	2	1	1	1	0	0	0	1	0	12	9
Week 11	0	0	0	0	0	0	0	2	0	1	0	0	0	0	0	0	3	1
Week 12	0	0	0	0	0	0	0	1	0	0	0	0	0	0	0	0	1	0
SATBE 031	Q#1	Q#2	Q#3	Q#4	Q#5	Q#6	Q#7	Q#8	Q#9	Q#10	Q#11	Q#12	Q#13	Q#14	Q#15	Q#16	Total Score	Withdrawl Discomfort Score (WDS)	Other specified symptoms (if reported)	Notes
Baseline	0	1	0	0	2	2	1	3	2	1	0	0	0	0	0		12	9
Week 1	0	0	0	0	1	1	1	3	2	1	0	0	0	0	0	0	9	6
Week 2	0	0	0	0	0	1	0	3	1	0	0	0	0	0	0	0	5	2
Week 3	0	0	0	0	0	0	0	3	1	1	0	0	0	0	0	0	5	2
Week 4	0	1	1	0	1	2	1	3	1	0	0	0	3	0	0	0	13	10
Week 5								MISSED VISIT
Week 6								DROP OUT
Week 7
Week 8
Week 9
Week 10
Week 11
Week 12
SATBE 032	Q#1	Q#2	Q#3	Q#4	Q#5	Q#6	Q#7	Q#8	Q#9	Q#10	Q#11	Q#12	Q#13	Q#14	Q#15	Q#16	Total Score	Withdrawl Discomfort Score (WDS)	Other specified symptoms (if reported)	Notes
Baseline	0	1	0	0	1	0	1	2	1	1	0	0	0	0	0		7	5
Week 1	0	1	0	1	1	0	1	2	1	1	1	0	1	0	1	0	11	8
Week 2	0	1	1	0	1	1	0	2	1	1	2	0	1	0	2		13	11
Week 3	0	1	1	0	1	1	0	2	1	1	1	0	0	0	0	0	9	7
Week 4	0	1	0	0	1	0	0	1	1	1	1	0	0	0	1	0	7	6
Week 5	0	1	0	0	1	0	0	2	1	1	0	1	0	0	1	0	8	5
Week 6	0	1	0	0	1	0	0	1	0	1	0	0	0	0	0	0	4	3
Week 7	0	1	0	0	1	0	0	1	1	1	0	0	0	0	0	0	5	4
Week 8	0	1	0	1	1	0	0	1	1	1	0	0	1	0	0	0	7	5
Week 9	0	1	0	0	1	0	0	1	1	1	0	0	0	0	0	0	5	4
Week 10	0	1	0	0	1	0	0	1	1	2	0	0	0	0	0	0	6	5
Week 11	0	1	0	0	1	1	0	1	0	1	0	1	0	0	0	0	6	4
Week 12	0	1	0	0	1	0	0	2	1	1	1	1	0	0	0	0	8	5
SATBE 033	Q#1	Q#2	Q#3	Q#4	Q#5	Q#6	Q#7	Q#8	Q#9	Q#10	Q#11	Q#12	Q#13	Q#14	Q#15	Q#16	Total Score	Withdrawl Discomfort Score (WDS)	Other specified symptoms (if reported)	Notes
Baseline	0	1	0	0	0	0	1	2	0	0	0	0	0	0	0	0	4	2
Week 1	0	0	0	0	0	0	0	1	0	0	0	0	0	0	0	0	1	0
Week 2	0	0	0	0	0	0	2	1	0	0	0	0	0	0	0	0	3	2
Week 3	0	0	0	0	0	0	0	1	0	0	0	1	0	1	0	0	3	1
Week 4	0	1	0	0	0	0	0	2	0	0	0	0	0	0	0	0	3	1
Week 5	0	0	0	0	0	0	0	1	0	0	0	0	0	1	0	0	2	1
Week 6	0	1	0	0	1	0	0	1	0	2	0	0	0	0	0	0	5	4
Week 7	0	0	0	0	0	0	0	1	0	0	0	1	0	0	0	0	2	0
Week 8	0	0	0	0	0	0	0	1	0	0	0	0	0	1	0	0	2	1
Week 9	0	0	0	0	0	0	0	1	0	0	0	0	0	1	0	0	2	1
Week 10	0	0	0	0	0	0	0	2	0	0	0	0	0	0	0	0	2	0
Week 11	0	0	0	0	0	0	0	1	0	0	0	0	0	0	0	0	1	0
Week 12	0	0	0	0	0	0	0	1	0	0	0	0	0	0	0	0	1	0
SATBE 034	Q#1	Q#2	Q#3	Q#4	Q#5	Q#6	Q#7	Q#8	Q#9	Q#10	Q#11	Q#12	Q#13	Q#14	Q#15	Q#16	Total Score	Withdrawl Discomfort Score (WDS)	Other specified symptoms (if reported)	Notes
Baseline	2	3	3	3	3	3	3	3	2	3	3	3	3	0	3		40	31
Week 1								DROP OUT
Week 2
Week 3
Week 4
Week 5
Week 6
Week 7
Week 8
Week 9
Week 10
Week 11
Week 12
SATBE 035	Q#1	Q#2	Q#3	Q#4	Q#5	Q#6	Q#7	Q#8	Q#9	Q#10	Q#11	Q#12	Q#13	Q#14	Q#15	Q#16	Total Score	Withdrawl Discomfort Score (WDS)	Other specified symptoms (if reported)	Notes
Baseline	0	1	0	0	0	0	0	1	0	0	0	0	0	1	0	0	3	2
Week 1	0	2	0	0	0	0	0	3	0	0	0	0	0	0	0	0	5	2
Week 2							MISSED VISIT
Week 3	0	0	0	0	0	2	0	3	0	0	0	0	0	0	0		5	2
Week 4	0	1	0	0	0	2	0	1	0	0	0	0	0	2	0	0	6	5
Week 5	0	0	0	0	0	3	0	2	0	0	1	0	0	1	0	0	7	5
Week 6	0	0	0	0	0	0	0	2	0	0	0	0	0	0	0	0	2	0
Week 7							DROP OUT
Week 8
Week 9
Week 10
Week 11
Week 12
SATBE 036	Q#1	Q#2	Q#3	Q#4	Q#5	Q#6	Q#7	Q#8	Q#9	Q#10	Q#11	Q#12	Q#13	Q#14	Q#15	Q#16	Total Score	Withdrawl Discomfort Score (WDS)	Other specified symptoms (if reported)	Notes
Baseline	0	1	0	0	1	1	0	1	1	0	0	0	0	0	0	0	5	4
Week 1	0	1	0	0	0	1	0	2	1	0	0	0	0	1	0	0	6	4
Week 2	0	1	0	0	0	1	0	1	0	1	0	0	0	1	0	0	5	4
Week 3	0	1	0	0	0	1	0	1	0	1	0	0	0	0	0	0	4	3
Week 4	0	1	0	0	0	1	0	1	0	0	0	0	0	0	0	0	3	2
Week 5	0	1	0	0	2	0	0	1	1	2	0	0	0	2	0	0	9	8
Week 6	0	1	0	0	0	0	0	1	0	0	0	0	0	0	0	0	2	1
Week 7	0	1	0	0	0	1	0	1	2	1	0	0	0	1	0	0	7	6
Week 8	0	0	0	0	0	0	0	2	1	0	0	0	0	1	0	0	4	2
Week 9	0	0	0	0	0	0	1	1	1	1	0	1	0	1	0	0	6	4
Week 10	0	0	1	1	0	0	1	0	0	0	0	1	2	2	0	0	8	6
Week 11	0	0	1	0	2	0	0	1	1	0	1	1	1	1	0	0	9	7
Week 12	0	0	0	0	0	1	0	1	0	0	0	0	1	1	0	0	4	3
SATBE 037	Q#1	Q#2	Q#3	Q#4	Q#5	Q#6	Q#7	Q#8	Q#9	Q#10	Q#11	Q#12	Q#13	Q#14	Q#15	Q#16	Total Score	Withdrawl Discomfort Score (WDS)	Other specified symptoms (if reported)	Notes
Baseline	0	2	1	0	1	2	1	3	3	1	0	0	0	2	0	0	16	13
Week 1	0	1	1	1	1	1	0	3	2	0	0	0	0	1	0	0	11	7
Week 2	0	1	1	0	1	1	0	3	2	0	0	2	0	0	0	0	11	6
Week 3	0	1	1	0	1	1	0	3	3	0	0	0	0	1	0	0	11	8
Week 4	0	0	0	2	0	0	0	3	1	0	0	0	0	1	0	0	7	2
Week 5								MISSED VISIT
Week 6	0	1	2	1	1	1	0	2	1	0	0	0	0	3	0	0	12	9
Week 7								MISSED VISIT
Week 8								MISSED VISIT
Week 9								MISSED VISIT
Week 10								DROP OUT
Week 11
Week 12
SATBE 038	Q#1	Q#2	Q#3	Q#4	Q#5	Q#6	Q#7	Q#8	Q#9	Q#10	Q#11	Q#12	Q#13	Q#14	Q#15	Q#16	Total Score	Withdrawl Discomfort Score (WDS)	Other specified symptoms (if reported)	Notes
Baseline	3	1	0	1	0	2	0	3	2	3	0	3	2	0	0	0	20	13
Week 1	1	1	0	0	2	1	0	3	2	2	0	3	0	0	0	0	15	9
Week 2	0	0	0	0	1	0	0	3	2	2	0	2	0	2	0	0	12	7
Week 3	0	0	0	0	0	0	0	2	0	1	0	3	0	1	0	0	7	2
Week 4								MISSED VISIT
Week 5								MISSED VISIT
Week 6	0	0	0	0	0	0	0	3	1	2	0	3	0	0	0	0	9	3
Week 7								MISSED VISIT
Week 8								MISSED VISIT
Week 9								MISSED VISIT
Week 10								MISSED VISIT
Week 11								DROP OUT
Week 12
SATBE 039	Q#1	Q#2	Q#3	Q#4	Q#5	Q#6	Q#7	Q#8	Q#9	Q#10	Q#11	Q#12	Q#13	Q#14	Q#15	Q#16	Total Score	Withdrawl Discomfort Score (WDS)	Other specified symptoms (if reported)	Notes
Baseline	0	2	0	0	1	0	0	3	1	1	0	0	0	2	0		10	7
Week 1	0	1	0	0	0	0	1	2	0	1	0	0	0	1	0	0	6	4
Week 2	0	0	0	0	0	0	1	1	0	0	0	0	0	0	0	0	2	1
Week 3								MISSED VISIT
Week 4	0	0	2	0	1	2	0	1	2	0	0	0	0	0	0	0	8	7
Week 5	0	1	0	0	0	1	0	1	1	0	0	0	0	0	0	0	4	3
Week 6	0	2	2	1	1	0	0	2	0	2	0	0	0	1	1	0	12	9
Week 7	0	0	0	0	0	0	0	0	0	1	0	0	0	0	0	0	1	1
Week 8	0	0	0	0	0	0	0	0	0	0	0	0	0	0	0	0	0	0
Week 9	0	0	0	0	0	0	0	1	0	0	0	0	0	0	0	0	1	0
Week 10	0	0	0	0	0	0	0	0	0	0	0	0	0	0	0	0	0	0
Week 11	0	0	0	0	1	0	0	1	0	1	0	0	0	0	0	0	3	2
Week 12	0	0	0	0	0	0	0	2	0	0	0	0	0	0	0	0	2	0
SATBE 040	Q#1	Q#2	Q#3	Q#4	Q#5	Q#6	Q#7	Q#8	Q#9	Q#10	Q#11	Q#12	Q#13	Q#14	Q#15	Q#16	Total Score	Withdrawl Discomfort Score (WDS)	Other specified symptoms (if reported)	Notes
Baseline	0	2	1	0	0	1	0	2	0	0	0	0	0	0	0	0	6	4
Week 1	0	0	0	0	0	2	0	2	0	0	0	0	0	0	0	0	4	2
Week 2	0	0	0	0	0	0	0	1	0	0	0	0	0	0	0	0	1	0
Week 3	0	0	0	0	0	1	0	1	0	0	0	0	0	0	0	0	2	1
Week 4	0	0	0	0	0	1	0	0	0	0	0	0	0	0	0	0	1	1
Week 5	0	0	0	0	0	0	0	0	0	0	0	0	0	0	0	0	0	0
Week 6	0	0	0	0	0	0	0	0	0	0	0	0	0	0	0	0	0	0
Week 7	0	0	0	0	0	0	0	0	0	0	0	0	0	0	0	0	0	0
Week 8	0	0	0	0	0	1	0	0	0	0	0	0	0	0	0	0	1	1
Week 9	0	0	0	0	0	0	0	0	0	0	0	0	0	0	0	2	2	0
Week 10	0	0	0	0	0	1	0	0	0	0	0	0	0	0	0	0	1	1
Week 11	0	0	0	0	0	0	0	0	0	0	0	0	0	2	0	0	2	2
Week 12	0	0	0	0	0	0	0	0	0	0	0	0	0	1	0	0	1	1
SATBE 041	Q#1	Q#2	Q#3	Q#4	Q#5	Q#6	Q#7	Q#8	Q#9	Q#10	Q#11	Q#12	Q#13	Q#14	Q#15	Q#16	Total Score	Withdrawl Discomfort Score (WDS)	Other specified symptoms (if reported)	Notes
Baseline	0	0	0	0	0	0	0	2	0	0	1	0	0	0	1	0	4	2
Week 1	0	0	0	0	1	0	0	2	0	1	1	0	0	0	1	0	6	4
Week 2	0	0	0	0	0	0	0	1	0	0	0	0	0	0	0	0	1	0
Week 3	0	0	0	0	0	0	0	2	0	0	0	0	0	0	0	0	2	0
Week 4	0	0	0	0	0	0	0	1	0	0	0	0	0	0	0	0	1	0
Week 5	0	0	0	0	0	0	0	2	0	0	0	0	0	0	0	0	2	0
Week 6	0	0	0	0	0	0	0	2	0	0	0	0	0	0	0	0	2	0
Week 7	0	0	0	0	0	0	1	2	1	1	0	0	0	0	0	0	5	3
Week 8	0	0	0	0	0	0	0	2	0	0	0	0	0	0	0	0	2	0
Week 9	0	1	0	0	0	0	0	2	0	0	0	0	0	0	1	0	4	2
Week 10	0	0	0	0	0	0	0	2	0	0	0	0	0	0	0	0	2	0
Week 11	0	0	0	0	0	0	0	1	0	0	0	0	0	0	0	0	1	0
Week 12	0	0	0	0	0	0	2	1	0	0	0	0	0	0	0	0	3	2
SATBE 042	Q#1	Q#2	Q#3	Q#4	Q#5	Q#6	Q#7	Q#8	Q#9	Q#10	Q#11	Q#12	Q#13	Q#14	Q#15	Q#16	Total Score	Withdrawl Discomfort Score (WDS)	Other specified symptoms (if reported)	Notes
Baseline	0	0	0	0	1	0	0	1	0	0	0	0	0	0	0	0	2	1
Week 1	0	0	0	0	0	0	0	3	0	0	0	0	0	0	0	0	3	0
Week 2	0	0	0	0	0	0	0	3	0	0	0	0	0	0	0	0	3	0
Week 3								MISSED VISIT
Week 4								MISSED VISIT
Week 5								MISSED VISIT
Week 6								MISSED VISIT
Week 7	0	0	0	0	0	0	0	2	0	0	0	0	0	0	0	0	2	0
Week 8	0	0	0	0	0	0	0	2	0	0	0	0	0	0	0	0	2	0
Week 9	0	0	0	0	0	0	0	1.5	0	0	0	0	0	0	0	0	1.5	0
Week 10	0	0	0	0	0	0	0	2	0	0	0	0	0	0	0	0	2	0
Week 11								MISSED VISIT
Week 12	0	0	0	0	0	0	0	2	0	0	0	0	0	0	0	0	2	0
SATBE 043	Q#1	Q#2	Q#3	Q#4	Q#5	Q#6	Q#7	Q#8	Q#9	Q#10	Q#11	Q#12	Q#13	Q#14	Q#15	Q#16	Total Score	Withdrawl Discomfort Score (WDS)	Other specified symptoms (if reported)	Notes
Baseline	0	0	0	3	0	0	0	3	2	0	1	0	3	0	0	0	12	6
Week 1								DROP OUT
Week 2
Week 3
Week 4
Week 5
Week 6
Week 7
Week 8
Week 9
Week 10
Week 11
Week 12
SATBE 044	Q#1	Q#2	Q#3	Q#4	Q#5	Q#6	Q#7	Q#8	Q#9	Q#10	Q#11	Q#12	Q#13	Q#14	Q#15	Q#16	Total Score	Withdrawl Discomfort Score (WDS)	Other specified symptoms (if reported)	Notes
Baseline	1	1	0	0	2	0	1	2	1	1	1	0	0	0	0	0	10	8
Week 1	1	0	0	0	1	0	1	2	1	2	1	1	0	0	0	0	10	7
Week 2	1	0	0	0	0	2	3	2	0	2	0	0	0	0	0	0	10	8
Week 3	0	0	0	0	1	1	1	2	1	1	0	1	0	0	0	0	8	5
Week 4	1	0	0	0	1	1	2	0	0	1	1	0	0	2	1	0	10	10
Week 5	1	0	0	0	2	2	2	1	0	0	0	0	0	1	1	0	10	9
Week 6	1	0	0	0	1	1	1	1	0	0	0	0	0	1	0	0	6	5
Week 7	0	0	0	0	1	0	1	0	0	0	0	0	0	0	0	0	2	2
Week 8								DROP OUT
Week 9
Week 10
Week 11
Week 12
SATBE 045	Q#1	Q#2	Q#3	Q#4	Q#5	Q#6	Q#7	Q#8	Q#9	Q#10	Q#11	Q#12	Q#13	Q#14	Q#15	Q#16	Total Score	Withdrawl Discomfort Score (WDS)	Other specified symptoms (if reported)	Notes
Baseline	0	0	1	0	2	2	0	2	1	0	1	0	0	0	2	0	11	9
Week 1	0	0	0	0	0	0	0	2	0	0	0	0	0	0	0	0	2	0
Week 2								MISSED VISIT
Week 3								MISSED VISIT
Week 4	0	0	0	0	0	0	0	2	0	0	1	0	0	0	0	0	3	1
Week 5								MISSED VISIT
Week 6								MISSED VISIT
Week 7	0	0	2	0	0	0	0	0	0	0	0	0	0	0	0	0	2	2
Week 8								MISSED VISIT
Week 9								EXCLUDED
Week 10
Week 11
Week 12
SATBE 046	Q#1	Q#2	Q#3	Q#4	Q#5	Q#6	Q#7	Q#8	Q#9	Q#10	Q#11	Q#12	Q#13	Q#14	Q#15	Q#16	Total Score	Withdrawl Discomfort Score (WDS)	Other specified symptoms (if reported)	Notes
Baseline	0	1	0	0	0	0	0	3	1	1	0	0	0	0	0	0	6	3
Week 1								DROP OUT
Week 2
Week 3
Week 4
Week 5
Week 6
Week 7
Week 8
Week 9
Week 10
Week 11
Week 12
SATBE 047	Q#1	Q#2	Q#3	Q#4	Q#5	Q#6	Q#7	Q#8	Q#9	Q#10	Q#11	Q#12	Q#13	Q#14	Q#15	Q#16	Total Score	Withdrawl Discomfort Score (WDS)	Other specified symptoms (if reported)	Notes
Baseline	0	2	1	0	1	0	0	3	1	1	0	0	0	0	0	0	9	6
Week 1	0	0	1	0	0	1	0	2	0	0	0	0	0	2	0	0	6	4
Week 2								WITHDREW
Week 3
Week 4
Week 5
Week 6
Week 7
Week 8
Week 9
Week 10
Week 11
Week 12
SATBE 048	Q#1	Q#2	Q#3	Q#4	Q#5	Q#6	Q#7	Q#8	Q#9	Q#10	Q#11	Q#12	Q#13	Q#14	Q#15	Q#16	Total Score	Withdrawl Discomfort Score (WDS)	Other specified symptoms (if reported)	Notes
Baseline	0	1	3	1	2	3	0	3	1	1	0	0	1	2	1	0	19	15
Week 1	0	2	0	0	1	3	0	2	1	2	0	0	1	0	2	0	14	12
Week 2							MISSED VISIT
Week 3	0	3	2	2	2	3	0	3	2	2	0	0	1	2	0	0	22	17
Week 4							MISSED VISIT
Week 5	0	1	2	2	1	2	0	2	0	1	0	0	1	2	0	0	14	10
Week 6	2	3	3	2	2	3	0	3	3	3	0	1	2	2	0	0	29	23
Week 7	0	1	2	0	1	2	0	3	1	2	0	1	0	1	0	0	14	10
Week 8							MISSED VISIT
Week 9	0	0	1	0	1	1	0	3	2	0	0	0	1	2	0	0	11	8
Week 10	0	1	1	0	0	1	0	2	2	0	0	0	0	1	0	0	8	6
Week 11	1	0	0	0	0	0	0	2	0	0	0	0	0	2	0	0	5	3
Week 12	0	0	0	0	0	0	0	2	0	0	0	0	0	1	0	0	3	1
SATBE 049	Q#1	Q#2	Q#3	Q#4	Q#5	Q#6	Q#7	Q#8	Q#9	Q#10	Q#11	Q#12	Q#13	Q#14	Q#15	Q#16	Total Score	Withdrawl Discomfort Score (WDS)	Other specified symptoms (if reported)	Notes
Baseline	0	0	0	0	0	0	0	2	0	0	0	0	0	0	0	0	2	0
Week 1	0	0	0	0	0	0	1	1	0	0	0	0	0	0	0	0	2	1
Week 2	0	0	0	0	0	0	0	2	0	0	0	0	0	0	0	0	2	0
Week 3	0	0	0	0	0	0	0	0	0	0	0	0	0	0	0	0	0	0
Week 4	0	0	0	1	2	1	0	1	0	0	1	0	0	0	0	0	6	4
Week 5	0	0	0	1	1	1	1	2	0	0	0	0	0	2	0	0	8	5
Week 6	0	0	0	0	1	1	0	1	0	0	0	0	0	1	0	0	4	3
Week 7	0	1	0	0	0	0	0	1	0	0	0	0	0	1	0	0	3	2
Week 8	0	0	0	0	0	0	0	1	0	0	0	0	0	0	0	0	1	0
Week 9	0	0	0	0	0	0	0	1	0	0	0	0	0	1	0	0	2	1
Week 10	0	0	0	0	0	0	0	1	0	0	0	0	0	0	0	0	1	0
Week 11	0	0	0	0	0	0	0	1	0	0	0	0	0	0	0	0	1	0
Week 12	0	0	0	0	0	0	0	1	0	0	0	0	0	0	0	0	1	0
SATBE 050	Q#1	Q#2	Q#3	Q#4	Q#5	Q#6	Q#7	Q#8	Q#9	Q#10	Q#11	Q#12	Q#13	Q#14	Q#15	Q#16	Total Score	Withdrawl Discomfort Score (WDS)	Other specified symptoms (if reported)	Notes
Baseline	0	2	0	0	1	0	0	2	0	2	0	1	0	0	0	0	8	5
Week 1	0	1	0	0	1	0	0	2	0	0	0	0	0	0	0	0	4	2
Week 2	0	1	0	0	1	0	1	2	0	0	1	0	1	1	0	0	8	6
Week 3	0	1	0	0	1	0	0	1	0	1	0	0	0	3	1	0	8	7
Week 4	0	1	0	0	0	0	0	0	0	1	0	0	0	1	0	0	3	3
Week 5	0	1	0	0	1	0	0	1	0	1	0	0	0	0	0	0	4	3
Week 6								MISSED VISIT
Week 7								MISSED VISIT
Week 8								MISSED VISIT
Week 9								DROP OUT
Week 10
Week 11
Week 12
SATBE 051	Q#1	Q#2	Q#3	Q#4	Q#5	Q#6	Q#7	Q#8	Q#9	Q#10	Q#11	Q#12	Q#13	Q#14	Q#15	Q#16	Total Score	Withdrawl Discomfort Score (WDS)	Other specified symptoms (if reported)	Notes
Baseline	0	0	0	0	0	0	0	3	0	0	0	0	0	0	0	0	3	0
Week 1	0	0	0	0	0	1	0	3	1	0	0	0	0	0	0	0	5	2
Week 2	0	0	0	0	0	0	0	2	0	0	0	0	0	0	0	0	2	0
Week 3	0	0	0	0	0	1	0	2	0	0	0	0	0	0	0		3	1
Week 4	0	0	0	0	0	0	0	2	0	2	0	0	0	0	0		4	2
Week 5	0	0	0	0	0	1	0	2	0	0	0	0	0	0	0	0	3	1
Week 6	0	0	0	0	0	0	0	2	0	0	0	0	0	0	0	0	2	0
Week 7	0	0	0	0	0	1	0	1	0	0	0	0	0	0	0	0	2	1
Week 8	0	0	0	0	1	1	0	2	1	1	0	0	0	0	0	0	6	4
Week 9	0	0	0	0	0	0	0	1	0	0	0	0	0	0	0	0	1	0
Week 10	0	0	0	0	0	0	0	2	0	0	0	0	0	0	0	0	2	0
Week 11	0	0	0	0	0	0	0	0	0	0	0	0	0	0	0	0	0	0
Week 12	0	0	0	0	0	0	0	0	0	0	0	0	0	0	0	0	0	0
SATBE 052	Q#1	Q#2	Q#3	Q#4	Q#5	Q#6	Q#7	Q#8	Q#9	Q#10	Q#11	Q#12	Q#13	Q#14	Q#15	Q#16	Total Score	Withdrawl Discomfort Score (WDS)	Other specified symptoms (if reported)	Notes
Baseline	1	1	0	0	1	0	0	2	0	0	0	0	0	0	0	0	5	3
Week 1								DROP OUT
Week 2
Week 3
Week 4
Week 5
Week 6
Week 7
Week 8
Week 9
Week 10
Week 11
Week 12
SATBE 053	Q#1	Q#2	Q#3	Q#4	Q#5	Q#6	Q#7	Q#8	Q#9	Q#10	Q#11	Q#12	Q#13	Q#14	Q#15	Q#16	Total Score	Withdrawl Discomfort Score (WDS)	Other specified symptoms (if reported)	Notes
Baseline	0	0	0	0	0	0	0	3	0	0	1	0	0	0	0	0	4	1
Week 1	0	0	0	0	2	0	1	3	0	0	2	0	0	0	2	0	10	7
Week 2	0	0	0	0	0	0	0	2	0	0	0	1	0	0	0	0	3	0
Week 3	0	0	0	0	1	0	0	2	0	0	1	1	0	0	1	0	6	3
Week 4	0	0	0	0	1	0	0	2	1	1	1	2	0	0	1	0	9	5
Week 5	0	0	0	0	1	0	2	2	0	0	1	1	0	0	1	3	11	5
Week 6	0	1	0	0	2	0	0	2	1	0	1	1	0	2	1	0	11	8
Week 7	0	1	0	0	3	1	1	2	1	0	3	0	0	1	3	0	16	14
Week 8							MISSED VISIT
Week 9	0	0	0	0	1	1	2	0	1	0	0	0	0	1	0	0	6	6
Week 10	0	1	0	0	0	1	0	0	0	0	0	0	0	0	0	2	4	2
Week 11	0	1	0	0	0	1	0	0	0	0	0	0	0	1	0	0	3	3
Week 12	0	0	0	0	0	0	0	0	0	0	0	1	0	0	0	0	1	0

## Sheet: Craving
																						Nabiximols
																						DOUBLE BLIND STUDY
																						Mean	Purposefulness	Compulsivity	Emotionality	Expectancy	TOTAL MCQ SCORE
																						Baseline	5.24167	2.95833	3.42333	4.88333	16.5067
																						Week 1	3.6	2.2	2.9	4.06667	12.7667
																						Week 2	3.03922	1.98039	2.66667	3.37255	11.0588
																						Week 3	3.22917	2.0625	2.64583	3.5	11.4375
																						Week 4	2.58333	1.54167	2.33333	3.25	9.70833
																						Week 5	2.45833	1.75	1.97917	3.16667	9.35417
																						Week 6	2.13333	1.57778	1.64444	2.57778	7.93333
																						Week 7	1.90476	1.71429	1.5	2.33333	7.45238
																						Week 8	1.92308	1.66667	1.64103	2.44872	7.67949
																						Week 9	2.02564	1.61538	1.61538	2.4359	7.69231
																						Week 10	1.42424	1.18182	1.24242	1.90909	5.75758
																						Week 11	2.42424	1.48485	1.63636	2.18182	7.72727
																						Week 12	2.06061	1.63636	1.51515	2.12121	7.33333
																						STDEV	Purposefulness	Compulsivity	Emotionality	Expectancy	TOTAL MCQ SCORE
																						Baseline	1.75842	1.21861	1.52887	1.73129	5.1576
																						Week 1	1.77243	0.95758	1.62257	1.3917	4.90268
																						Week 2	1.4855	1.0506	1.23603	1.38886	4.61615
																						Week 3	1.59034	1.117	1.63058	1.75119	5.2981
																						Week 4	1.63526	0.833333	1.56347	1.52753	5.00648
																						Week 5	1.30455	0.946729	1.24406	1.74271	4.82658
																						Week 6	1.33809	0.903842	0.938309	1.37129	3.99046
																						Week 7	1.05756	1.05293	0.535093	1.25405	3.20418
																						Week 8	1.32744	0.981307	1.27991	1.55365	4.72506
																						Week 9	1.50592	1.26817	0.979854	1.57165	4.68343
																						Week 10	0.51835	0.229184	0.33635	0.955579	1.84446
																						Week 11	1.7832	1.39335	0.948151	1.25931	4.73948
																						Week 12	1.56218	1.27762	1.07872	1.25851	4.97996
SATBE 008	Item 1	Item 2	Item 3	Item 4	Item 5	Item 6	Item 7	Item 8	Item 9	Item 10	Item 11	Item 12				Purposefulness	Compulsivity	Emotionality	Expectancy	TOTAL MCQ SCORE
Baseline	5	1	5	1	4	3	1	2	2	1	1	2				4	1	2	2.33333	9.33333
Week 1	2	2	4	1	3	3	1	2	1	1	2	3				2.66667	1.33333	1.66667	8	13.6667
Week 2	1	2	5	1	3	2	2	1	3	1	2	3				2.33333	1.66667	2	8	14
Week 3	1	2	3	1	2	1	2	1	2	1	3	2				1.66667	1.66667	1.33333	7	11.6667
Week 4	1	1	1	1	2	1	1	1	1	1	1	1				1	1	1	4	7
Week 5	1	1	1	1	4	1	1	2	1	1	1	2				1.33333	1	1	7	10.3333
Week 6						MISSED VISIT																SEM	Purposefulness	Compulsivity	Emotionality	Expectancy	TOTAL MCQ SCORE
Week 7	1	1	1	1	3	1	1	1	2	1	1	1				1	1	1.33333	5	8.33333		Baseline	0.393194	0.27249	0.341865	0.387128	1.15328
Week 8	1	1	1	1	4	2	1	1	2	1	2	1				1	1	1.66667	7	10.6667		Week 1	0.396328	0.214121	0.362819	0.311195	1.09627
Week 9	1	1	1	1	4	2	1	1	2	1	1	1				1	1	1.66667	6	9.66667		Week 2	0.360286	0.254808	0.299782	0.336847	1.11958
Week 10	1	1	1	1	4	2	1	1	2	1	2	1				1	1	1.66667	7	10.6667		Week 3	0.397584	0.27925	0.407645	0.437798	1.32453
Week 11	1	1	1	1	3	1	1	1	2	1	2	1				1	1	1.33333	6	9.33333		Week 4	0.408815	0.208333	0.390868	0.381881	1.25162
Week 12	1	1	1	1	1	1	1	1	1	1	1	1				1	1	1	3	6		Week 5	0.326138	0.236682	0.311015	0.435677	1.20664
																						Week 6	0.345493	0.233371	0.24227	0.354064	1.03033
																						Week 7	0.282645	0.281408	0.14301	0.33516	0.856354
																						Week 8	0.368167	0.272166	0.354984	0.430904	1.3105
																						Week 9	0.417668	0.351728	0.271763	0.435897	1.29895
																						Week 10	0.156288	0.0691015	0.101413	0.288118	0.556125
																						Week 11	0.537655	0.42011	0.285878	0.379696	1.42901
																						Week 12	0.471015	0.385218	0.325246	0.379454	1.50151
SATBE 009	Item 1	Item 2	Item 3	Item 4	Item 5	Item 6	Item 7	Item 8	Item 9	Item 10	Item 11	Item 12				Purposefulness	Compulsivity	Emotionality	Expectancy	TOTAL MCQ SCORE
Baseline	7	7	1	3	6	4	1	4	5	1	5	4				4	3	4	5	16
Week 1	5	7	1	1	2	5	1	4	5	1	5	4				3.33333	3	3.66667	11	21
Week 2	2	6	1	1	4	1	1	1	1	1	1	1				1.33333	2.66667	1	6	11
Week 3	4	7	1	1	3	1	1	1	1	1	5	1				2	3	1	9	15
Week 4	2	1	1	1	1	1	1	3	3	1	2	1				2	1	1.66667	4	8.66667
Week 5						DROPOUT
Week 6
Week 7
Week 8
Week 9																						PLACEBO
Week 10
Week 11																						DOUBLE BLIND STUDY
Week 12
																						Mean	Purposefulness	Compulsivity	Emotionality	Expectancy	TOTAL MCQ SCORE
																						Baseline	4.51667	3.01667	3.16667	3.93333	14.6333
																						Week 1	3.95	2.66667	3.03333	4.38333	14.0333
																						Week 2	3.14583	2.83333	2.39583	4.02083	12.3958
																						Week 3	3.375	2.45833	2.39583	3.77083	12
																						Week 4	2.86667	1.84444	2.06667	3.02222	9.8
SATBE 010	Item 1	Item 2	Item 3	Item 4	Item 5	Item 6	Item 7	Item 8	Item 9	Item 10	Item 11	Item 12				Purposefulness	Compulsivity	Emotionality	Expectancy	TOTAL MCQ SCORE		Week 5	2.59524	1.7381	1.57143	3.04762	8.95238
Baseline	7	4	6	4	7	4	2	7	4	3	5	7				6.66667	3	4	6.33333	20		Week 6	3.16667	1.86667	2.46667	3.4	10.9
Week 1	7	2	2	3	3	5	2	6	6	2	4	5				5	2	4.66667	4	15.6667		Week 7	3.51111	2.24444	2.46667	3.57778	11.8
Week 2	6	2	3	3	4	6	2	6	2	2	2	4				5	2	3.66667	3.33333	14		Week 8	2.72222	2.02778	2	2.97222	9.72222
Week 3	4	4	4	4	4	4	2	2	2	2	2	2				3.33333	2.66667	3.33333	2.66667	12		Week 9	2.4359	1.4359	1.66667	2.74359	8.28205
Week 4	2	1	1	1	2	2	1	1	1	1	1	1				1.33333	1	1.33333	1.33333	5		Week 10	2.42857	1.57143	1.69048	3	8.69048
Week 5	2	1	1	1	1	1	1	1	1	1	1	1				1.33333	1	1	1	4.33333		Week 11	1.93939	1.57576	1.66667	2.60606	7.78788
Week 6	1	1	1	1	1	1	1	1	1	1	1	1				1	1	1	1	4		Week 12	2.57143	1.92857	2.02381	2.42857	8.95238
Week 7	1	1	1	1	1	1	1	1	1	1	1	1				1	1	1	1	4
Week 8	1	1	1	1	1	1	1	1	1	1	1	1				1	1	1	1	4
Week 9	1	1	1	1	1	1	1	1	1	1	1	1				1	1	1	1	4
Week 10	1	1	1	1	1	1	1	1	1	1	1	1				1	1	1	1	4
Week 11	1	1	1	1	1	1	1	1	1	1	1	1				1	1	1	1	4
Week 12	1	1	1	1	1	1	1	1	1	1	1	1				1	1	1	1	4
																						STDEV	Purposefulness	Compulsivity	Emotionality	Expectancy	TOTAL MCQ SCORE
																						Baseline	1.58382	1.64539	1.59128	1.34903	5.28365
																						Week 1	1.83301	1.49071	1.22784	2.3577	5.0238
																						Week 2	1.65538	1.77221	1.57395	1.83573	5.77122
																						Week 3	1.88513	1.7591	1.588	2.25985	5.77991
																						Week 4	1.71733	1.46313	1.50765	1.6878	5.31963
SATBE 011	Item 1	Item 2	Item 3	Item 4	Item 5	Item 6	Item 7	Item 8	Item 9	Item 10	Item 11	Item 12				Purposefulness	Compulsivity	Emotionality	Expectancy	TOTAL MCQ SCORE		Week 5	1.22773	1.15602	0.909856	1.76314	3.81821
Baseline	4	4	4	1	7	2	2	5	2	2	2	6				4.33333	2.66667	1.66667	5	13.6667		Week 6	1.73739	1.16746	1.46734	1.56978	5.03089
Week 1	4	2	2	2	5	4	1	4	4	4	4	4				3.33333	2.33333	3.33333	4.33333	13.3333		Week 7	1.96746	1.5709	1.90987	1.90433	6.3581
Week 2	4	4	4	4	6	4	4	4	4	4	4	4				4	4	4	4.66667	16.6667		Week 8	1.86858	1.71422	1.63917	2.15771	6.30189
Week 3	3	1	7	1	7	1	1	1	1	1	1	1				3.66667	1	1	3	8.66667		Week 9	1.59504	0.685628	0.757677	1.74883	4.04797
Week 4	3	1	7	1	7	1	1	1	1	1	1	5				3.66667	1	1	4.33333	10		Week 10	1.70684	1.49888	1.59306	2.1642	5.92613
Week 5	2	1	4	1	7	1	1	1	1	1	1	1				2.33333	1	1	3	7.33333		Week 11	1.80627	1.80179	1.78263	2.23019	6.93024
Week 6	1	1	6	1	7	3	4	2	4	1	3	4				3	2	2.66667	4.66667	12.3333		Week 12	1.94114	1.84983	2.12621	1.74644	6.79222
Week 7	1	1	4	1	7	1	1	2	2	2	2	7				2.33333	1.33333	1.33333	5.33333	10.3333
Week 8	2	2	2	2	2	2	2	2	2	2	2	4				2	2	2	2.66667	8.66667
Week 9	1	1	1	1	7	4	1	4	4	4	4	4				2	2	3	5	12
Week 10	1	1	1	1	7	1	1	1	1	1	1	7				1	1	1	5	8
Week 11						MISSED VISIT
Week 12	4	1	7	7	1	7	7	2	7	7	7	1				4.33333	5	7	3	19.3333
																						SEM	Purposefulness	Compulsivity	Emotionality	Expectancy	TOTAL MCQ SCORE
																						Baseline	0.354152	0.367921	0.35582	0.301652	1.18146
																						Week 1	0.409874	0.333333	0.274554	0.527199	1.12336
																						Week 2	0.413845	0.443053	0.393487	0.458933	1.4428
																						Week 3	0.471282	0.439776	0.397001	0.564964	1.44498
																						Week 4	0.443411	0.377778	0.389274	0.435789	1.37352
SATBE 012	Item 1	Item 2	Item 3	Item 4	Item 5	Item 6	Item 7	Item 8	Item 9	Item 10	Item 11	Item 12				Purposefulness	Compulsivity	Emotionality	Expectancy	TOTAL MCQ SCORE		Week 5	0.328125	0.30896	0.243169	0.471219	1.02046
Baseline	7	2	2	2	7	5	2	4	2	2	2	5				4.33333	2	3	4.66667	14		Week 6	0.54941	0.369183	0.464014	0.496407	1.59091
Week 1	1	1	1	1	3	3	1	1	2	1	1	1				1	1	2	1.66667	5.66667		Week 7	0.507996	0.405604	0.493127	0.491695	1.64165
Week 2	2	1	1	1	1	1	1	1	1	1	1	1				1.33333	1	1	1	4.33333		Week 8	0.539412	0.494853	0.473187	0.622878	1.8192
Week 3	1	1	1	1	1	1	1	1	1	1	1	1				1	1	1	1	4		Week 9	0.442385	0.190159	0.210142	0.485038	1.1227
Week 4						MISSED VISIT																Week 10	0.456173	0.400593	0.425764	0.578407	1.58383
Week 5	1	1	1	1	1	1	1	1	1	1	1	1				1	1	1	1	4		Week 11	0.544612	0.543262	0.537484	0.672427	2.08955
Week 6	1	1	1	1	1	1	1	1	1	1	1	1				1	1	1	1	4		Week 12	0.51879	0.494387	0.568253	0.466756	1.8153
Week 7	1	1	1	1	1	1	1	1	1	1	1	1				1	1	1	1	4
Week 8	1	1	1	1	1	1	1	1	1	1	1	1				1	1	1	1	4
Week 9	1	1	1	1	1	1	1	1	1	1	1	1				1	1	1	1	4
Week 10	1	1	1	1	1	1	1	1	1	1	1	1				1	1	1	1	4
Week 11	1	1	1	1	1	1	1	1	1	1	1	1				1	1	1	1	4
Week 12	1	1	1	1	1	1	1	1	1	1	1	1				1	1	1	1	4
																							Nabiximols	BL		1	2	3	4	5	6	7	8	9	10	11	12
																							Total Score	16.5067		12.7667	11.0588	11.4375	9.70833	9.35417	7.93333	7.45238	7.67949	7.69231	5.75758	7.72727	7.33333
SATBE 013	Item 1	Item 2	Item 3	Item 4	Item 5	Item 6	Item 7	Item 8	Item 9	Item 10	Item 11	Item 12				Purposefulness	Compulsivity	Emotionality	Expectancy	TOTAL MCQ SCORE			sem	1.15328		1.09627	1.11958	1.32453	1.25162	1.20664	1.03033	0.856354	1.3105	1.29895	0.556125	1.42901	1.50151
Baseline	6	5	5	3	6	4	3	5	4	2	2	3				5.33333	3.33333	3.66667	3.66667	16
Week 1	5	1	2	4	6	4	1	4	4	1	2	2				3.66667	1	4	3.33333	12
Week 2	2	2	2	2	6	2	2	5	2	2	2	2				3	2	2	3.33333	10.3333
Week 3						MISSED VISIT
Week 4	6	2	6	2	6	3	2	5	2	2	2	2				5.66667	2	2.33333	3.33333	13.3333
Week 5	5	2	1	1	6	1	1	5	2	1	1	2				3.66667	1.33333	1.33333	3	9.33333
Week 6	4	1	1	1	7	1	1	2	1	1	1	1				2.33333	1	1	3	7.33333
Week 7	4	1	1	1	6	2	1	4	2	1	1	1				3	1	1.66667	2.66667	8.33333			PLACEBO	BL		1	2	3	4	5	6	7	8	9	10	11	12
Week 8	4	2	2	2	5	2	2	3	2	1	1	1				3	1.66667	2	2.33333	9			Total Score	14.6333		14.0333	12.3958	12	9.8	8.95238	10.9	11.8	9.72222	8.28205	8.69048	7.78788	8.95238
Week 9	4	2	2	2	6	2	2	4	2	2	2	2				3.33333	2	2	3.33333	10.6667			sem	1.18146		1.12336	1.4428	1.44498	1.37352	1.02046	1.59091	1.64165	1.8192	1.1227	1.58383	2.08955	1.8153
Week 10	5	2	1	1	7	1	1	5	1	1	1	1				3.66667	1.33333	1	3	9
Week 11						MISSED VISIT
Week 12	6	2	5	1	7	2	1	5	2	1	2	1				5.33333	1.33333	1.66667	3.33333	11.6667
SATBE 014	Item 1	Item 2	Item 3	Item 4	Item 5	Item 6	Item 7	Item 8	Item 9	Item 10	Item 11	Item 12				Purposefulness	Compulsivity	Emotionality	Expectancy	TOTAL MCQ SCORE
Baseline	2	2	7	2	7	2	3	4	2	1	1	7				4.33333	2	2	5	13.3333
Week 1	4	3	1	1	7	3	2	3	1	1	1	2				2.66667	2	1.66667	3.33333	9.66667
Week 2	6	3	4	4	6	2	1	4	5	1	5	7				4.66667	1.66667	3.66667	6	16
Week 3	4	4	1	1	7	1	3	4	4	1	4	4				3	2.66667	2	5	12.6667
Week 4	4	2	2	2	4	1	1	2	1	1	1	3				2.66667	1.33333	1.33333	2.66667	8
Week 5	4	4	1	4	7	2	2	4	2	1	2	7				3	2.33333	2.66667	5.33333	13.3333
Week 6	2	2	1	1	7	2	2	2	2	1	1	1				1.66667	1.66667	1.66667	3	8
Week 7	4	1	1	4	7	1	1	1	1	1	1	1				2	1	2	3	8
Week 8	4	1	1	1	5	1	1	1	1	1	1	1				2	1	1	2.33333	6.33333
Week 9	1	1	1	1	7	1	1	1	1	1	1	1				1	1	1	3	6
Week 10	1	1	1	1	4	1	1	1	1	1	1	1				1	1	1	2	5
Week 11						MISSED VISIT
Week 12	2	1	1	1	2	1	1	1	1	1	1	1				1.33333	1	1	1.33333	4.66667
SATBE 015	Item 1	Item 2	Item 3	Item 4	Item 5	Item 6	Item 7	Item 8	Item 9	Item 10	Item 11	Item 12				Purposefulness	Compulsivity	Emotionality	Expectancy	TOTAL MCQ SCORE
Baseline	6	5	3	2	4	3	4	4	3	4	3	5				4.33333	4.33333	2.66667	4	15.3333
Week 1	3	2	1	1	1	3	2	1	3	1	2	2				1.66667	1.66667	2.33333	1.66667	7.33333
Week 2	2	3	2	2	5	4	2	3	2	2	2	4				2.33333	2.33333	2.66667	3.66667	11
Week 3	3	3	4	1	1	2	2	2	2	1	2	3				3	2	1.66667	2	8.66667
Week 4	3	2	1	1	1	1	1	1	1	1	1	1				1.66667	1.33333	1	1	5
Week 5	2	2	5	2	1	1	2	2	2	1	1	2				3	1.66667	1.66667	1.33333	7.66667
Week 6						DROP OUT
Week 7
Week 8
Week 9
Week 10
Week 11
Week 12
SATBE 016	Item 1	Item 2	Item 3	Item 4	Item 5	Item 6	Item 7	Item 8	Item 9	Item 10	Item 11	Item 12				Purposefulness	Compulsivity	Emotionality	Expectancy	TOTAL MCQ SCORE
Baseline	7	5	5	2	7	7	2	7	7	2	7	7				6.33333	3	5.33333	7	21.6667
Week 1	6	4	5	3	7	7	3	7	7	2	4	3				6	3	5.66667	4.66667	19.3333
Week 2						WITHDREW
Week 3
Week 4
Week 5
Week 6
Week 7
Week 8
Week 9
Week 10
Week 11
Week 12
SATBE 017	Item 1	Item 2	Item 3	Item 4	Item 5	Item 6	Item 7	Item 8	Item 9	Item 10	Item 11	Item 12				Purposefulness	Compulsivity	Emotionality	Expectancy	TOTAL MCQ SCORE
Baseline	2	6	7	2	4	6	1	1	1	2	1	2				3.33333	3	3	2.33333	11.6667
Week 1	5	2	1	1	7	1	1	1	1	2	4	1				2.33333	1.66667	1	4	9
Week 2	3	2	2	2	5	1	1	2	2	1	1	1				2.33333	1.33333	1.66667	2.33333	7.66667
Week 3	6	1	2	1	6	2	1	7	2	1	1	2				5	1	1.66667	3	10.6667
Week 4	3	1	2	1	7	2	1	1	1	1	1	1				2	1	1.33333	3	7.33333
Week 5	1	1	6	1	7	1	1	1	1	1	1	3				2.66667	1	1	3.66667	8.33333
Week 6	1	1	2	1	7	2	1	2	1	1	1	1				1.66667	1	1.33333	3	7
Week 7	5	1	3	1	7	1	1	1	3	2	2	3				3	1.33333	1.66667	4	10
Week 8	2	1	1	1	7	2	1	1	1	1	1	1				1.33333	1	1.33333	3	6.66667
Week 9	3	1	4	7	7	5	1	7	1	4	3	7				4.66667	2	4.33333	5.66667	16.6667
Week 10	1	2	2	1	7	2	1	2	1	1	1	2				1.66667	1.33333	1.33333	3.33333	7.66667
Week 11	5	1	6	1	6	4	1	4	4	1	1	3				5	1	3	3.33333	12.3333
Week 12						MISSED VISIT
SATBE 018	Item 1	Item 2	Item 3	Item 4	Item 5	Item 6	Item 7	Item 8	Item 9	Item 10	Item 11	Item 12				Purposefulness	Compulsivity	Emotionality	Expectancy	TOTAL MCQ SCORE
Baseline	6	2	6	1	1	4	6	4	3	1	2	5				5.33333	3	2.66667	2.66667	13.6667
Week 1						WITHDREW
Week 2
Week 3
Week 4
Week 5
Week 6
Week 7
Week 8
Week 9
Week 10
Week 11
Week 12
SATBE 019	Item 1	Item 2	Item 3	Item 4	Item 5	Item 6	Item 7	Item 8	Item 9	Item 10	Item 11	Item 12				Purposefulness	Compulsivity	Emotionality	Expectancy	TOTAL MCQ SCORE
Baseline	4	3	4	2	4	2	2	3	4	1	3	4				3.66667	2	2.66667	3.66667	12
Week 1	3	2	4	2	6	4	2	3	4	1	6	4				3.33333	1.66667	3.33333	5.33333	13.6667
Week 2	2	2	1	1	3	1	1	1	1	1	1	1				1.33333	1.33333	1	1.66667	5.33333
Week 3	2	1	1	1	2	1	1	2	1	1	1	1				1.66667	1	1	1.33333	5
Week 4
Week 5	2	1	2	1	1	1	1	2	1	1	1	1				2	1	1	1	5
Week 6	2	1	1	1	3	1	1	1	1	1	1	5				1.33333	1	1	3	6.33333
Week 7	3	1	7	1	1	1	1	5	1	5	1	5				5	2.33333	1	2.33333	10.6667
Week 8	5	1	1	1	1	1	1	3	1	1	1	1				3	1	1	1	6
Week 9	5	1	1	1	1	1	1	3	1	1	1	4				3	1	1	2	7
Week 10	2	1	1	1	1	1	1	2	1	1	1	2				1.66667	1	1	1.33333	5
Week 11	3	1	1	1	1	1	1	3	1	1	1	3				2.33333	1	1	1.66667	6
Week 12	4	1	1	1	1	1	1	4	1	1	1	1				3	1	1	1	6
SATBE 020	Item 1	Item 2	Item 3	Item 4	Item 5	Item 6	Item 7	Item 8	Item 9	Item 10	Item 11	Item 12				Purposefulness	Compulsivity	Emotionality	Expectancy	TOTAL MCQ SCORE
Baseline	5.5	2.5	3.5	1	2.5	3.4	1	3.5	1	1	1	3.5				4.16667	1.5	1.8	2.33333	9.8
Week 1	4	2	1	1	4	2	1	4	1	1	2	3				3	1.33333	1.33333	3	8.66667
Week 2	4	1	1	1	3	1	1	2	1	1	1	1				2.33333	1	1	1.66667	6
Week 3	1	1	1	1	3	1	1	1	1	1	1	1				1	1	1	1.66667	4.66667
Week 4	1	1	1	1	3	1	1	1	1	1	1	1				1	1	1	1.66667	4.66667
Week 5	1	1	1	1	1	1	1	1	1	1	1	1				1	1	1	1	4
Week 6	1	1	1	1	1	1	1	1	1	1	1	1				1	1	1	1	4
Week 7	1	1	1	1	1	1	1	1	1	1	1	1				1	1	1	1	4
Week 8	1	1	1	1	1	1	1	1	1	1	1	1				1	1	1	1	4
Week 9	1	1	1	1	1	1	1	1	1	1	1	1				1	1	1	1	4
Week 10						MISSED VISIT
Week 11						MISSED VISIT
Week 12						DROPOUT
SATBE 021	Item 1	Item 2	Item 3	Item 4	Item 5	Item 6	Item 7	Item 8	Item 9	Item 10	Item 11	Item 12				Purposefulness	Compulsivity	Emotionality	Expectancy	TOTAL MCQ SCORE
Baseline	1	2	2	1	7	3	1	1	1	1	1	4				1.33333	1.33333	1.66667	4	8.33333
Week 1	1	2	3	1	5	1	1	1	1	1	1	4				1.66667	1.33333	1	3.33333	7.33333
Week 2	1	1	2	1	4	2	1	1	2	1	2	2				1.33333	1	1.66667	2.66667	6.66667
Week 3	2	3	1	2	4	2	1	2	2	1	2	2				1.66667	1.66667	2	2.66667	8
Week 4	1	1	1	1	3	2	3	1	2	1	1	1				1	1.66667	1.66667	1.66667	6
Week 5	2	1	1	1	2	1	2	1	1	1	1	2				1.33333	1.33333	1	1.66667	5.33333
Week 6	1	1	1	1	3	2	1	1	1	1	1	1				1	1	1.33333	1.66667	5
Week 7	1	1	1	1	3	1	6	1	2	1	1	2				1	2.66667	1.33333	2	7
Week 8						MISSED VISIT
Week 9	1	1	1	1	2	2	1	1	1	1	1	2				1	1	1.33333	1.66667	5
Week 10	1	1	1	1	1	2	2	1	1	1	1	1				1	1.33333	1.33333	1	4.66667
Week 11	1	1	1	1	1	1	1	1	1	1	1	1				1	1	1	1	4
Week 12	1	1	1	1	2	1	1	1	1	1	1	2				1	1	1	1.66667	4.66667
SATBE 022	Item 1	Item 2	Item 3	Item 4	Item 5	Item 6	Item 7	Item 8	Item 9	Item 10	Item 11	Item 12				Purposefulness	Compulsivity	Emotionality	Expectancy	TOTAL MCQ SCORE
Baseline	7	6	7	4	7	6	6	7	3	3	3	7				7	5	4.33333	5.66667	22
Week 1	5	4	1	1	6	5	6	2	4	1	5	4				2.66667	3.66667	3.33333	5	14.6667
Week 2	5	3	1	4	4	5	5	5	5	3	4	5				3.66667	3.66667	4.66667	4.33333	16.3333
Week 3	5	6	1	1	3	1	6	1	1	1	1	4				2.33333	4.33333	1	2.66667	10.3333
Week 4	4	4	1	2	6	2	5	1	2	1	1	1				2	3.33333	2	2.66667	10
Week 5	5	5	1	2	5	5	5	4	3	2	5	5				3.33333	4	3.33333	5	15.6667
Week 6	4	4	4	1	5	1	3	4	2	2	2	5				4	3	1.33333	4	12.3333
Week 7	5	4	1	1	4	3	5	3	1	1	1	5				3	3.33333	1.66667	3.33333	11.3333
Week 8	5	4	1	2		3	4	3	5	2	5	4				3	3.33333	3.33333	4.5	14.1667
Week 9	5	5	5	2	5	2	6	6	2	5	2	7				5.33333	5.33333	2	4.66667	17.3333
Week 10					MISSED VISIT
Week 11	5	6	7	3	4	2	6	5	2	5	2	6				5.66667	5.66667	2.33333	4	17.6667
Week 12	5	5	7	4	4	2	4	5	4	5	2	5				5.66667	4.66667	3.33333	3.66667	17.3333
SATBE 023	Item 1	Item 2	Item 3	Item 4	Item 5	Item 6	Item 7	Item 8	Item 9	Item 10	Item 11	Item 12				Purposefulness	Compulsivity	Emotionality	Expectancy	TOTAL MCQ SCORE
Baseline	7	2	7	1	2	7	2	7	7	7	7	1				7	3.66667	5	3.33333	19
Week 1	2	1	1	1	2	2	1	1	2	1	2	1				1.33333	1	1.66667	1.66667	5.66667
Week 2					INCOMPLETE VISIT
Week 3	1	1	1	1	1	1	1	1	1	1	1	1				1	1	1	1	4
Week 4	1	1	1	1	1	1	1	1	1	1	1	1				1	1	1	1	4
Week 5	1	1	1	1	1	1	1	1	1	1	1	1				1	1	1	1	4
Week 6					MISSED VISIT
Week 7	1	1	1	1	1	1	1	1	1	1	1	1				1	1	1	1	4
Week 8	1	1	1	1	1	1	1	1	1	1	1	1				1	1	1	1	4
Week 9	1	1	1	1	1	1	1	1	1	1	1	1				1	1	1	1	4
Week 10	1	1	1	1	1	1	1	1	1	1	1	1				1	1	1	1	4
Week 11	1	1	1	1	1	1	1	1	1	1	1	1				1	1	1	1	4
Week 12	1	1	1	1	1	1	1	1	1	1	1	1				1	1	1	1	4
SATBE 024	Item 1	Item 2	Item 3	Item 4	Item 5	Item 6	Item 7	Item 8	Item 9	Item 10	Item 11	Item 12				Purposefulness	Compulsivity	Emotionality	Expectancy	TOTAL MCQ SCORE
Baseline	6	1	6	1	1	1	1	4	1	1	1	4				5.33333	1	1	6	13.3333
Week 1	2	1	1	1	1	1	1	1	1	1	1	1				1.33333	1	1	3	6.33333
Week 2	1	1	1	1	1	1	1	1	1	1	1	1				1	1	1	3	6
Week 3					MISSED VISIT
Week 4	2	1	3	1	1	1	1	1	1	1	1	2				2	1	1	4	8
Week 5	2	1	1	1	1	1	1	1	1	1	1	1				1.33333	1	1	3	6.33333
Week 6					MISSED VISIT
Week 7					MISSED VISIT
Week 8	1	1	1	1	1	1	1	1	1	1	1	1				1	1	1	3	6
Week 9					MISSED VISIT
Week 10					MISSED VISIT
Week 11					MISSED VISIT
Week 12					MISSED VISIT
SATBE 025	Item 1	Item 2	Item 3	Item 4	Item 5	Item 6	Item 7	Item 8	Item 9	Item 10	Item 11	Item 12				Purposefulness	Compulsivity	Emotionality	Expectancy	TOTAL MCQ SCORE
Baseline	6	7	7	5	7	5	2	6	2	4	2	4				6.33333	4.33333	4	4.33333	19
Week 1	4	2	5	4	5	4	5	5	5	4	5	5				4.66667	3.66667	4.33333	5	17.6667
Week 2	4	3	3	3	7	4	4	4	3	3	3	4				3.66667	3.33333	3.33333	4.66667	15
Week 3	4	4	5	4	7	3	3	3	3	2	2	2				4	3	3.33333	3.66667	14
Week 4	6	2	3	3	7	4	2	5	5	2	4	4				4.66667	2	4	5	15.6667
Week 5	5	2	5	4	7	5	2	4	3	2	3	3				4.66667	2	4	4.33333	15
Week 6					MISSED VISIT
Week 7	5	2	2	3	7	3	2	4	2	2	2	4				3.66667	2	2.66667	4.33333	12.6667
Week 8	7	2	4	5	7	6	2	6	5	4	5	6				5.66667	2.66667	5.33333	6	19.6667
Week 9	4	1	2	2	6	4	1	3	2	1	3	3				3	1	2.66667	4	10.6667
Week 10	2	1	1	2	6	1	2	3	2	1	2	2				2	1.33333	1.66667	3.33333	8.33333
Week 11	6	2	2	3	7	6	1	5	2	1	1	5				4.33333	1.33333	3.66667	4.33333	13.6667
Week 12	5	3	4	4	7	4	4	4	4	4	4	4				4.33333	3.66667	4	5	17
SATBE 026	Item 1	Item 2	Item 3	Item 4	Item 5	Item 6	Item 7	Item 8	Item 9	Item 10	Item 11	Item 12				Purposefulness	Compulsivity	Emotionality	Expectancy	TOTAL MCQ SCORE
Baseline	1	3	6	1	5	1	1	1	1	1	1	1				2.66667	1.66667	1	2.33333	7.66667
Week 1					DROPOUT
Week 2
Week 3
Week 4
Week 5
Week 6
Week 7
Week 8
Week 9
Week 10
Week 11
Week 12
SATBE 027	Item 1	Item 2	Item 3	Item 4	Item 5	Item 6	Item 7	Item 8	Item 9	Item 10	Item 11	Item 12				Purposefulness	Compulsivity	Emotionality	Expectancy	TOTAL MCQ SCORE
Baseline	7	7	5	7	7	7	7	7	7	7	7	7				6.33333	7	7	7	27.3333
Week 1	7	7	7	4	7	7	5	7	7	7	7	7				7	6.33333	6	7	26.3333
Week 2	7	7	4	7	7	7	6	7	7	7	7	7				6	6.66667	7	7	26.6667
Week 3	7	6	5	5	7	5	6	7	7	7	6	6				6.33333	6.33333	5.66667	6.33333	24.6667
Week 4	7	6	4	6	7	7	6	7	7	7	7	7				6	6.33333	6.66667	7	26
Week 5						MISSED VISIT
Week 6						MISSED VISIT
Week 7	7	7	7	7	7	7	7	7	7	7	7	7				7	7	7	7	28
Week 8	7	7	7	7	7	7	7	7	7	7	7	7				7	7	7	7	28
Week 9						MISSED VISIT
Week 10	7	6	7	7	7	7	7	7	7	7	7	7				7	6.66667	7	7	27.6667
Week 11	7	7	7	7	7	7	7	7	7	7	7	7				7	7	7	7	28
Week 12	7	7	7	7	7	7	7	7	7	7	7	7				7	7	7	7	28
SATBE 028	Item 1	Item 2	Item 3	Item 4	Item 5	Item 6	Item 7	Item 8	Item 9	Item 10	Item 11	Item 12				Purposefulness	Compulsivity	Emotionality	Expectancy	TOTAL MCQ SCORE
Baseline	5	3	5	2	1	5	2	4	4	2	5	5				4.66667	2.33333	3.66667	3.66667	14.3333
Week 1	5	3	3	1	1	6	1	1	5	1	2	4				3	1.66667	4	2.33333	11
Week 2	4	3	3	2	2	4	4	2	4	3	4	4				3	3.33333	3.33333	3.33333	13
Week 3	4	2	4	2	1	3	2	5	4	2	3	4				4.33333	2	3	2.66667	12
Week 4	2	5	2	2	1	5	5	1	2	1	2	3				1.66667	3.66667	3	2	10.3333
Week 5	1	3	1	1	1	3	2	1	3	1	2	2				1	2	2.33333	1.66667	7
Week 6	2	1	1	1	1	2	1	1	2	1	2	2				1.33333	1	1.66667	1.66667	5.66667
Week 7	1	2	1	1	1	2	2	1	1	1	2	3				1	1.66667	1.33333	2	6
Week 8	1	1	1	1	1	2	2	1	1	1	2	2				1	1.33333	1.33333	1.66667	5.33333
Week 9	1	1	1	1	1	2	1	1	1	1	2	2				1	1	1.33333	1.66667	5
Week 10	1	3	1	1	1	2	2	1	1	1	1	2				1	2	1.33333	1.33333	5.66667
Week 11	1	1	1	1	1	1	2	1	2	1	2	1				1	1.33333	1.33333	1.33333	5
Week 12	1	1	1	1	1	1	1	1	1	1	1	1				1	1	1	1	4
SATBE 029	Item 1	Item 2	Item 3	Item 4	Item 5	Item 6	Item 7	Item 8	Item 9	Item 10	Item 11	Item 12				Purposefulness	Compulsivity	Emotionality	Expectancy	TOTAL MCQ SCORE
Baseline	6	5	5	1	5	2	2	6	4	4	2	6				5.66667	3.66667	2.33333	4.33333	16
Week 1	5	5	5	1	6	2	5	5	3	3	3	6				5	4.33333	2	5	16.3333
Week 2						DROP OUT
Week 3
Week 4
Week 5
Week 6
Week 7
Week 8
Week 9
Week 10
Week 11
Week 12
SATBE 030	Item 1	Item 2	Item 3	Item 4	Item 5	Item 6	Item 7	Item 8	Item 9	Item 10	Item 11	Item 12				Purposefulness	Compulsivity	Emotionality	Expectancy	TOTAL MCQ SCORE
Baseline	6	1	1	1	7	7	1	4	1	1	1	1				3.66667	1	3	3	10.6667
Week 1	4	1	1	1	7	4	1	1	4	1	5	7				2	1	3	6.33333	12.3333
Week 2	6	4	4	4	7	5	4	4	1	1	1	6				4.66667	3	3.33333	4.66667	15.6667
Week 3	4	1	1	4	7	7	1	1	1	1	1	7				2	1	4	5	12
Week 4	1	1	1	1	7	4	1	1	1	1	1	4				1	1	2	4	8
Week 5	7	1	1	1	7	1	1	4	1	1	1	4				4	1	1	4	10
Week 6	4	1	1	1	7	4	1	4	1	1	1	7				3	1	2	5	11
Week 7	7	3	1	4	7	7	1	6	4	4	3	7				4.66667	2.66667	5	5.66667	18
Week 8	3	1	1	1	7	4	1	1	1	1	1	7				1.66667	1	2	5	9.66667
Week 9	7	4	7	4	7	4	1	5	1	5	1	7				6.33333	3.33333	3	5	17.6667
Week 10	7	1	1	1	7	1	1	4	1	1	1	7				4	1	1	5	11
Week 11	1	1	1	1	7	1	1	1	1	1	1	5				1	1	1	4.33333	7.33333
Week 12	1	1	1	1	7	1	1	1	1	1	1	7				1	1	1	5	8
SATBE 031	Item 1	Item 2	Item 3	Item 4	Item 5	Item 6	Item 7	Item 8	Item 9	Item 10	Item 11	Item 12				Purposefulness	Compulsivity	Emotionality	Expectancy	TOTAL MCQ SCORE
Baseline	7	6	6	3	7	7	4	7	4	3	7	7				6.66667	4.33333	4.66667	7	22.6667
Week 1	3	2	2	2	7	7	2	5	5	3	7	7				3.33333	2.33333	4.66667	7	17.3333
Week 2	7	5	4	1	7	7	4	6	4	4	1	5				5.66667	4.33333	4	4.33333	18.3333
Week 3	7	4	4	5	7	7	5	7	7	4	7	7				6	4.33333	6.33333	7	23.6667
Week 4	5	5	7	4	7	7	3	7	7	3	4	7				6.33333	3.66667	6	6	22
Week 5					MISSED VISIT
Week 6					DROP OUT
Week 7
Week 8
Week 9
Week 10
Week 11
Week 12
SATBE 032	Item 1	Item 2	Item 3	Item 4	Item 5	Item 6	Item 7	Item 8	Item 9	Item 10	Item 11	Item 12				Purposefulness	Compulsivity	Emotionality	Expectancy	TOTAL MCQ SCORE
Baseline	6	6	6	2	5	4	6	6	3	2	3	3				6	4.66667	3	3.66667	17.3333
Week 1	7	5	5	2	5	5	5	6	5	2	5	4				6	4	4	4.66667	18.6667
Week 2	3	1	7	3	7	4	4	2	2	2	2	2				4	2.33333	3	3.66667	13
Week 3	4	2	5	3	7	5	2	3	4	1	4	4				4	1.66667	4	5	14.6667
Week 4	3	1	1	2	5	3	1	2	3	1	3	2				2	1	2.66667	3.33333	9
Week 5	4	2	2	2	7	4	1	3	2	5	4	3				3	2.66667	2.66667	4.66667	13
Week 6	2	2	4	2	6	2	2	4	2	2	2	3				3.33333	2	2	3.66667	11
Week 7	4	1	4	2	5	2	2	3	2	1	3	3				3.66667	1.33333	2	3.66667	10.6667
Week 8	2	2	3	2	5	1	2	2	1	2	1	4				2.33333	2	1.33333	3.33333	9
Week 9	2	1	4	1	3	2	1	1	2	1	1	2				2.33333	1	1.66667	2	7
Week 10	3	1	2	2	4	1	1	1	1	1	1	2				2	1	1.33333	2.33333	6.66667
Week 11	3	1	4	1	5	1	1	2	1	2	1	2				3	1.33333	1	2.66667	8
Week 12	1	1	4	1	3	1	1	2	1	1	1	3				2.33333	1	1	2.33333	6.66667
SATBE 033	Item 1	Item 2	Item 3	Item 4	Item 5	Item 6	Item 7	Item 8	Item 9	Item 10	Item 11	Item 12				Purposefulness	Compulsivity	Emotionality	Expectancy	TOTAL MCQ SCORE
Baseline	6	4	2	3	4	2	4	5	2	2	2	5				4.33333	3.33333	2.33333	3.66667	13.6667
Week 1	4	2	7	1	5	3	2	4	1	1	1	5				5	1.66667	1.66667	3.66667	12
Week 2	2	1	1	1	1	1	1	2	1	1	1	3				1.66667	1	1	1.66667	5.33333
Week 3	2	1	1	1	1	2	1	2	1	1	1	2				1.66667	1	1.33333	1.33333	5.33333
Week 4	3	1	1	1	2	1	1	2	1	1	1	3				2	1	1	2	6
Week 5	2	1	1	1	1	1	1	2	1	1	1	1				1.66667	1	1	1	4.66667
Week 6	1	1	1	1	1	1	1	1	1	1	1	1				1	1	1	1	4
Week 7	1	1	1	1	1	1	1	1	1	1	1	1				1	1	1	1	4
Week 8	1	1	1	1	1	1	1	1	1	1	1	2				1	1	1	1.33333	4.33333
Week 9	1	1	1	1	1	1	1	1	1	1	1	2				1	1	1	1.33333	4.33333
Week 10	1	1	3	1	1	1	1	1	1	1	1	3				1.66667	1	1	1.66667	5.33333
Week 11	1	1	1	1	1	1	1	1	1	1	1	1				1	1	1	1	4
Week 12	1	1	1	1	1	1	1	1	1	1	1	3				1	1	1	1.66667	4.66667
SATBE 034	Item 1	Item 2	Item 3	Item 4	Item 5	Item 6	Item 7	Item 8	Item 9	Item 10	Item 11	Item 12				Purposefulness	Compulsivity	Emotionality	Expectancy	TOTAL MCQ SCORE
Baseline	4	1	1	7	7	4	1	1	7	1	7	7				2	1	6	7	16
Week 1					DROP OUT
Week 2
Week 3
Week 4
Week 5
Week 6
Week 7
Week 8
Week 9
Week 10
Week 11
Week 12
SATBE 035	Item 1	Item 2	Item 3	Item 4	Item 5	Item 6	Item 7	Item 8	Item 9	Item 10	Item 11	Item 12				Purposefulness	Compulsivity	Emotionality	Expectancy	TOTAL MCQ SCORE
Baseline	7	4	4	3	7	6	3	7	7	4	6	7				6	3.66667	5.33333	6.66667	21.6667
Week 1	7	5	7	3	6	2	1	7	6	1	1	7				7	2.33333	3.66667	4.66667	17.6667
Week 2						MISSED VISIT
Week 3	7	4	3	2	7	6	3	7	6	1	3	7				5.66667	2.66667	4.66667	5.66667	18.6667
Week 4	7	3	2	5	7	4	1	7	5	1	2	7				5.33333	1.66667	4.66667	5.33333	17
Week 5	5	4	2	3	7	2	3	6	4	1	2	6				4.33333	2.66667	3	5	15
Week 6	7	2	2	2	7	2	3	7	1	1	2	5				5.33333	2	1.66667	4.66667	13.6667
Week 7						DROP OUT
Week 8
Week 9
Week 10
Week 11
Week 12
SATBE 036	Item 1	Item 2	Item 3	Item 4	Item 5	Item 6	Item 7	Item 8	Item 9	Item 10	Item 11	Item 12				Purposefulness	Compulsivity	Emotionality	Expectancy	TOTAL MCQ SCORE
Baseline	7	5	6	2	7	5	2	4	2	1	2	4				5.66667	2.66667	3	4.33333	15.6667
Week 1	6	3	4	2	7	3	2	6	2	2	1	4				5.33333	2.33333	2.33333	4	14
Week 2	4	3	2	1	6	4	5	3	2	1	2	5				3	3	2.33333	4.33333	12.6667
Week 3	5	3	4	2	7	6	4	6	4	4	3	5				5	3.66667	4	5	17.6667
Week 4	4	2	5	2	6	3	2	5	3	3	3	5				4.66667	2.33333	2.66667	4.66667	14.3333
Week 5	6	3	2	2	5	6	5	6	5	6	4	5				4.66667	4.66667	4.33333	4.66667	18.3333
Week 6	4	5	3	3	6	6	6	4	5	2	3	4				3.66667	4.33333	4.66667	4.33333	17
Week 7	3	4	2	1	2	2	2	2	1	1	4	3				2.33333	2.33333	1.33333	3	9
Week 8	2	3	5	2	3	2	5	3	2	2	2	3				3.33333	3.33333	2	2.66667	11.3333
Week 9	2	1	1	1	2	2	1	1	1	1	1	2				1.33333	1	1.33333	1.66667	5.33333
Week 10	2	1	1	1	1	2	1	1	1	1	1	2				1.33333	1	1.33333	1.33333	5
Week 11	2	1	1	1	1	1	1	1	1	1	1	1				1.33333	1	1	1	4.33333
Week 12	1	1	1	2	1	1	1	2	1	1	1	2				1.33333	1	1.33333	1.33333	5
SATBE 037	Item 1	Item 2	Item 3	Item 4	Item 5	Item 6	Item 7	Item 8	Item 9	Item 10	Item 11	Item 12				Purposefulness	Compulsivity	Emotionality	Expectancy	TOTAL MCQ SCORE
Baseline	7	7	7	1	7	7	7	7	7	7	1	4				7	7	5	5	24
Week 1	7	7	7	1	7	7	7	7	7	7	1	7				7	5	3	5	20
Week 2	7	1	7	1	7	7	7	7	1	7	1	7				7	7	3	5	22
Week 3	7	7	7	1	7	7	7	7	1	7	1	7				6	6	3	4	19
Week 4	7	7	4	1	7	7	7	7	1	4	1	4
Week 5					MISSED VISIT											3	3.66667	2	4.33333	13
Week 6	4	6	2	1	7	4	3	3	1	2	1	5
Week 7					MISSED VISIT
Week 8					MISSED VISIT
Week 9					MISSED VISIT
Week 10					DROP OUT
Week 11
Week 12
SATBE 038	Item 1	Item 2	Item 3	Item 4	Item 5	Item 6	Item 7	Item 8	Item 9	Item 10	Item 11	Item 12				Purposefulness	Compulsivity	Emotionality	Expectancy	TOTAL MCQ SCORE
Baseline	7	2	5	5	7	7	2	7	1	5	2	5				6.33333	3	4.33333	4.66667	18.3333
Week 1	5	2	1	1	4	5	3	6	2	2	2	6				4	2.33333	2.66667	4	13
Week 2	4	2	3	1	3	6	2	6	2	2	3	6				4.33333	2	3	4	13.3333
Week 3	2	1	3	2	1	4	2	6	2	2	5	6				3.66667	1.66667	2.66667	4	12
Week 4					MISSED VISIT
Week 5					MISSED VISIT
Week 6	5	5	1	3	6	6	4	4	5	3	2	6				3.33333	4	4.66667	4.66667	16.6667
Week 7					MISSED VISIT
Week 8					MISSED VISIT
Week 9					MISSED VISIT
Week 10					MISSED VISIT
Week 11					DROP OUT
Week 12
SATBE 039	Item 1	Item 2	Item 3	Item 4	Item 5	Item 6	Item 7	Item 8	Item 9	Item 10	Item 11	Item 12				Purposefulness	Compulsivity	Emotionality	Expectancy	TOTAL MCQ SCORE
Baseline	6	4	2	4	6	4	4	7	4	2	5	7				5	3.33333	4	6	18.3333
Week 1	4	3	3	3	6	6	3	4	4	3	5	5				3.66667	3	4.33333	5.33333	16.3333
Week 2	4	2	2	2	4	3	2	3	3	2	3	4				3	2	2.66667	3.66667	11.3333
Week 3					MISSED VISIT
Week 4	4	1	1	3	7	4	1	3	2	1	2	6				2.66667	1	3	5	11.6667
Week 5	3	1	1	1	3	1	1	3	4	1	2	3				2.33333	1	2	2.66667	8
Week 6	2	2	2	2	2	2	2	2	2	2	2					2	2	2	2	8
Week 7	1	1	1	1	2	2	1	1	2	1	2	1				1	1	1.66667	1.66667	5.33333
Week 8	1	1	1	1	1	1	1	1	1	1	1	1				1	1	1	1	4
Week 9	1	1	1	1	1	1	1	1	1	1	1	1				1	1	1	1	4
Week 10	1	1	1	1	1	1	1	1	1	1	1	1				1	1	1	1	4
Week 11	2	1	1	1	2	1	1	1	2	1	1	1				1.33333	1	1.33333	1.33333	5
Week 12	1	1	1	1	2	1	1	2	1	1	2	1				1.33333	1	1	1.66667	5
SATBE 040	Item 1	Item 2	Item 3	Item 4	Item 5	Item 6	Item 7	Item 8	Item 9	Item 10	Item 11	Item 12				Purposefulness	Compulsivity	Emotionality	Expectancy	TOTAL MCQ SCORE
Baseline	1	1	1	1	1	1	1	1	1	1	1	1				1	1	1	1	4
Week 1	1	1	1	1	2	1	1	1	1	1	1	1				1	1	1	1.33333	4.33333
Week 2	1	1	1	1	1	1	1	1	1	1	1	1				1	1	1	1	4
Week 3	1	1	1	1	1	1	1	1	1	1	1	1				1	1	1	1	4
Week 4	1	1	1	1	1	1	1	1	1	1	1	1				1	1	1	1	4
Week 5	1	1	1	1	1	1	1	1	1	1	2	1				1	1	1	1.33333	4.33333
Week 6	1	1	1	1	1	1	1	1	1	1	1	1				1	1	1	1	4
Week 7	1		1	1	1	1	1	1	1	1	1	1				1	1	1	1	4
Week 8	1	1	1	1	1	1	1	1	1	1	1	1				1	1	1	1	4
Week 9	1	1	1	1	1	1	1	1	1	1	1	1				1	1	1	1	4
Week 10	1	1	1	1	1	1	1	1	1	1	1	1				1	1	1	1	4
Week 11	1	1	1	1	1	1	1	1	1	1	1	1				1	1	1	1	4
Week 12	1	1	1	1	1	1	1	1	1	1	1	1				1	1	1	1	4
SATBE 041	Item 1	Item 2	Item 3	Item 4	Item 5	Item 6	Item 7	Item 8	Item 9	Item 10	Item 11	Item 12				Purposefulness	Compulsivity	Emotionality	Expectancy	TOTAL MCQ SCORE
Baseline	2	7	2	1	1	1	1	1	1	1	1	1				1.66667	3	1	1	6.66667
Week 1	2	4	2	1	1	1	1	2	1	1	1	1				2	2	1	1	6
Week 2	3	4	1	1	2	1	3	5	1	1	1	5				3	2.66667	1	2.66667	9.33333
Week 3	5	3	5	1	2	1	1	3	1	1	1	4				4.33333	1.66667	1	2.33333	9.33333
Week 4	6	3	1	1	1	1	1	5	1	1	1	1				4	1.66667	1	1	7.66667
Week 5	4	2	1	1	3	2	1	6	2	1	1	4				3.66667	1.33333	1.66667	2.66667	9.33333
Week 6	6	3	3	2	2	2	3	6	3	4	1	4				5	3.33333	2.33333	2.33333	13
Week 7	4	4	4	1	3	1	3	6	3	2	2	3				4.66667	3	1.66667	2.66667	12
Week 8	3	3	3	1	3	1	1	5	1	2	1	2				3.66667	2	1	2	8.66667
Week 9	4	2	4	1	2	2	1	3	1	1	1	1				3.66667	1.33333	1.33333	1.33333	7.66667
Week 10	3	1	1	1	2	1	1	5	1	1	1	2				3	1	1	1.66667	6.66667
Week 11	3	1	2	1	1	1	1	4	1	1	1	1				3	1	1	1	6
Week 12	3	1	1	1	2	1	1	5	1	1	1	1				3	1	1	1.33333	6.33333
SATBE 042	Item 1	Item 2	Item 3	Item 4	Item 5	Item 6	Item 7	Item 8	Item 9	Item 10	Item 11	Item 12				Purposefulness	Compulsivity	Emotionality	Expectancy	TOTAL MCQ SCORE
Baseline	3	2	2	1	1	1	2	3	1	1	1	3				2.66667	1.66667	1	1.66667	7
Week 1	7	5	7	4	4	4	3	6	4	2	3	2				6.66667	3.33333	4	3	17
Week 2	4	3	3	3	2	2	2	4	2	1	2	4				3.66667	2	2.33333	2.66667	10.6667
Week 3						MISSED VISIT
Week 4						MISSED VISIT
Week 5						MISSED VISIT
Week 6						MISSED VISIT
Week 7	7	2	3	3	2	2	2	7	3	1	1	2				5.66667	1.66667	2.66667	1.66667	11.6667
Week 8	4	3	6	2	2	2	2	5	2	1	1	3				5	2	2	2	11
Week 9	2	1	2	1	1	1	2	3	1	1	1	3				2.33333	1.33333	1	1.66667	6.33333
Week 10	3	1	4	2	1	1	2	4	1	1	1	2				3.66667	1.33333	1.33333	1.33333	7.66667
Week 11						MISSED VISIT
Week 12	3	2	4	2	2	1	2	5	2	1	1	3				4	1.66667	1.66667	2	9.33333
SATBE 043	Item 1	Item 2	Item 3	Item 4	Item 5	Item 6	Item 7	Item 8	Item 9	Item 10	Item 11	Item 12				Purposefulness	Compulsivity	Emotionality	Expectancy	TOTAL MCQ SCORE
Baseline	7	1	7	7	7	7	1	7	7	1	4	7				7	1	7	6	21
Week 1						DROP OUT
Week 2
Week 3
Week 4
Week 5
Week 6
Week 7
Week 8
Week 9
Week 10
Week 11
Week 12
SATBE 044	Item 1	Item 2	Item 3	Item 4	Item 5	Item 6	Item 7	Item 8	Item 9	Item 10	Item 11	Item 12				Purposefulness	Compulsivity	Emotionality	Expectancy	TOTAL MCQ SCORE
Baseline	5	3	5	6	7	7	1	4	7	3	7	7				4.66667	2.33333	6.66667	7	20.6667
Week 1	4	2	2	2	5	5	1	2	5	1	5	4				2.66667	1.33333	4	4.66667	12.6667
Week 2	2	1	1	1	3	3	1	1	4	1	4	3				1.33333	1	2.66667	3.33333	8.33333
Week 3	2	1	1	3	3	3	1	4	2	1	3	2				2.33333	1	2.66667	2.66667	8.66667
Week 4	1	1	1	1	3	1	1	1	1	1	1	2				1	1	1	2	5
Week 5	1	1	1	1	2	1	1	2	1	1	1	1				1.33333	1	1	1.33333	4.66667
Week 6	1	1	1	1	2	1	1	1	1	1	1	1				1	1	1	1.33333	4.33333
Week 7	1	1	1	1	1	1	1	1	1	1	1	1				1	1	1	1	4
Week 8					DROP OUT
Week 9
Week 10
Week 11
Week 12
SATBE 045	Item 1	Item 2	Item 3	Item 4	Item 5	Item 6	Item 7	Item 8	Item 9	Item 10	Item 11	Item 12				Purposefulness	Compulsivity	Emotionality	Expectancy	TOTAL MCQ SCORE
Baseline	1	5	1	1	7	4	1	1	1	1	3	2				1	2.33333	2	4	9.33333
Week 1	3	4	1	4	4	4	3	2	4	4	4	1				2	3.66667	4	3	12.6667
Week 2						MISSED VISIT
Week 3						MISSED VISIT
Week 4	2	5	5	3	1	4	1	4	1	1	2	2				3.66667	2.33333	2.66667	1.66667	10.3333
Week 5						MISSED VISIT
Week 6						MISSED VISIT
Week 7	4	1	5	5	5	5	5	5	5	6	7	6				4.66667	4	5	6	19.6667
Week 8						MISSED VISIT
Week 9						EXCLUDED
Week 10
Week 11
Week 12
SATBE 046	Item 1	Item 2	Item 3	Item 4	Item 5	Item 6	Item 7	Item 8	Item 9	Item 10	Item 11	Item 12				Purposefulness	Compulsivity	Emotionality	Expectancy	TOTAL MCQ SCORE
Baseline	5	2	5	3	7	7	2	5	5	2	5	4				5	2	5	5.33333	17.3333
Week 1						DROP OUT
Week 2
Week 3
Week 4
Week 5
Week 6
Week 7
Week 8
Week 9
Week 10
Week 11
Week 12
SATBE 047	Item 1	Item 2	Item 3	Item 4	Item 5	Item 6	Item 7	Item 8	Item 9	Item 10	Item 11	Item 12				Purposefulness	Compulsivity	Emotionality	Expectancy	TOTAL MCQ SCORE
Baseline	7	1	7	1	1	1	1	7	4	7	1	7				7	3	2	3	15
Week 1	4	1	3	1	4	1	1	4	1	2	1	2				3.66667	1.33333	1	2.33333	8.33333
Week 2					WITHDREW
Week 3
Week 4
Week 5
Week 6
Week 7
Week 8
Week 9
Week 10
Week 11
Week 12
SATBE 048	Item 1	Item 2	Item 3	Item 4	Item 5	Item 6	Item 7	Item 8	Item 9	Item 10	Item 11	Item 12				Purposefulness	Compulsivity	Emotionality	Expectancy	TOTAL MCQ SCORE
Baseline	6	1	3	2	7	4	1	6	6	3	1	6				5	1.66667	4	4.66667	15.3333
Week 1	6	6	5	1	7	7	7	7	1	1	1	4				6	4.66667	3	4	17.6667
Week 2						MISSED VISIT
Week 3	7	7	6	2	7	7	2	6	2	3	2	5				6.33333	4	3.66667	4.66667	18.6667
Week 4						MISSED VISIT
Week 5	6	2	2	2	7	2	5	3	1	1	2	4				3.66667	2.66667	1.66667	4.33333	12.3333
Week 6	6	3	6	2	7	7	2	6	6	2	4	7				6	2.33333	5	6	19.3333
Week 7	5	2	2	1	7	2	2	6	1	1	1	5				4.33333	1.66667	1.33333	4.33333	11.6667
Week 8						MISSED VISIT
Week 9	6	3	2	1	7	5	1	4	2	1	1	5				4	1.66667	2.66667	4.33333	12.6667
Week 10	2	2	2	2	6	4	2	3	2	1	2	3				2.33333	1.66667	2.66667	3.66667	10.3333
Week 11	2	1	1	1	4	3	1	2	1	1	2	4				1.66667	1	1.66667	3.33333	7.66667
Week 12	1	7	1	1	3	1	1	2	1	1	1	2				1.33333	3	1	2	7.33333
SATBE 049	Item 1	Item 2	Item 3	Item 4	Item 5	Item 6	Item 7	Item 8	Item 9	Item 10	Item 11	Item 12				Purposefulness	Compulsivity	Emotionality	Expectancy	TOTAL MCQ SCORE
Baseline	6	3	5	2	7	4	2	7	4	5	3	7				6	3.33333	3.33333	5.66667	18.3333
Week 1	5	2	2	3	6	6	2	6	6	4	6	6				4.33333	2.66667	5	6	18
Week 2	4	2	2	4	6	5	2	4	4	2	4	6				3.33333	2	4.33333	5.33333	15
Week 3	5	2	1	4	6	5	1	5	5	2	5	6				3.66667	1.66667	4.66667	5.66667	15.6667
Week 4	3	2	1	2	5	5	1	4	5	1	1	5				2.66667	1.33333	4	3.66667	11.6667
Week 5	6	2	1	4	6	5	2	6	5	2	5	6				4.33333	2	4.66667	5.66667	16.6667
Week 6	3	1	1	1	4	4	1	2	2	1	2	3				2	1	2.33333	3	8.33333
Week 7	2	2	1	2	3	2	2	4	2	2	2	5				2.33333	2	2	3.33333	9.66667
Week 8	2	2	2	1	1	1	2	3	2	2	2	3				2.33333	2	1.33333	2	7.66667
Week 9	3	1	1	2	3	2	2	4	2	2	2	3				2.66667	1.66667	2	2.66667	9
Week 10	3	1	1	2	3	2	2	3	2	2	2	3				2.33333	1.66667	2	2.66667	8.66667
Week 11	3	1	1	2	3	2	1	2	1	1	1	3				2	1	1.66667	2.33333	7
Week 12	3	1	1	2	2	1	2	3	1	1	1	3				2.33333	1.33333	1.33333	2	7
SATBE 050	Item 1	Item 2	Item 3	Item 4	Item 5	Item 6	Item 7	Item 8	Item 9	Item 10	Item 11	Item 12				Purposefulness	Compulsivity	Emotionality	Expectancy	TOTAL MCQ SCORE
Baseline	5	2	3	1	7	3	1	4	1	1	1	3				4	1.33333	1.66667	3.66667	10.6667
Week 1	4	5	2	2	6	2	1	4	2	1	2	4				3.33333	2.33333	2	4	11.6667
Week 2	1	1	1	1	7	2	1	1	1	1	1	3				1	1	1.33333	3.66667	7
Week 3	1	7	1	1	6	1	1	1	1	1	1	1				1	3	1	2.66667	7.66667
Week 4	2	1	1	1	5	1	1	1	1	1	1	3				1.33333	1	1	3	6.33333
Week 5	1	1	1	1	5	1	1	2	1	1	1	5				1.33333	1	1	3.66667	7
Week 6						MISSED VISIT
Week 7						MISSED VISIT
Week 8						MISSED VISIT
Week 9						DROP OUT
Week 10
Week 11
Week 12
SATBE 051	Item 1	Item 2	Item 3	Item 4	Item 5	Item 6	Item 7	Item 8	Item 9	Item 10	Item 11	Item 12				Purposefulness	Compulsivity	Emotionality	Expectancy	TOTAL MCQ SCORE
Baseline	7	3	7	7	6	2	4	7	3	6	3	7				7	4.33333	4	5.33333	20.6667
Week 1	7	4	5	3	6	1	2	6	1	3	1	6				6	3	1.66667	4.33333	15
Week 2	5	3	2	2	6	4	3	4	3	3	1	2				3.66667	3	3	3	12.6667
Week 3	5	1	3	1	6	1	1	4	1	3	1	1				4	1.66667	1	2.66667	9.33333
Week 4	4	2	3	1	7	2	2	4	1	1	1	3				3.66667	1.66667	1.33333	3.66667	10.3333
Week 5	4	6	3	2	6	1	1	3	1	2	1	5				3.33333	3	1.33333	4	11.6667
Week 6	3	1	2	1	6	2	1	3	1	1	1	4				2.66667	1	1.33333	3.66667	8.66667
Week 7	3	5	1	1	4	1	6	2	1	2	2	1				2	4.33333	1	2.33333	9.66667
Week 8	3	7	2	2	5	1	2	2	2	2	2	1				2.33333	3.66667	1.66667	2.66667	10.3333
Week 9	1	7	2	1	5	1	1	1	1	1	2	2				1.33333	3	1	3	8.33333
Week 10	1	1	2	1	4	1	1	2	1	2	2	1				1.66667	1.33333	1	2.33333	6.33333
Week 11	2	1	1	1	4	1	1	1	1	1	1	1				1.33333	1	1	2	5.33333
Week 12	2	1	1	1	5	1	2	1	1	1	1	2				1.33333	1.33333	1	2.66667	6.33333
SATBE 052	Item 1	Item 2	Item 3	Item 4	Item 5	Item 6	Item 7	Item 8	Item 9	Item 10	Item 11	Item 12				Purposefulness	Compulsivity	Emotionality	Expectancy	TOTAL MCQ SCORE
Baseline	7	2	7	7	7	6	2	7	7	5	6	7				7	3	6.66667	6.66667	23.3333
Week 1						DROP OUT
Week 2
Week 3
Week 4
Week 5
Week 6
Week 7
Week 8
Week 9
Week 10
Week 11
Week 12
SATBE 053	Item 1	Item 2	Item 3	Item 4	Item 5	Item 6	Item 7	Item 8	Item 9	Item 10	Item 11	Item 12				Purposefulness	Compulsivity	Emotionality	Expectancy	TOTAL MCQ SCORE
Baseline	7	4	5	5	6	6	4	6	6	2	5	6				6	3.33333	5.66667	5.66667	20.6667
Week 1	7	4	3	5	5	5	3	6	4	2	2	5				5.33333	3	4.66667	4	17
Week 2	4	2	2	1	4	1	2	3	1	1	1	1				3	1.66667	1	2	7.66667
Week 3	6	1	1	4	2	5	1	5	5	1	3	4				4	1	4.66667	3	12.6667
Week 4	5	1	1	1	2	3	1	5	5	1	2	3				3.66667	1	3	2.33333	10
Week 5
Week 6	7	2	1	2	2	4	2	7	4	1	3	4				5	1.66667	3.33333	3	13
Week 7	7	3	1	4	4	7	2	7	2	1	1	7				5	2	4.33333	4	15.3333
Week 8						MISSED VISIT
Week 9	2	1	1	1	1	2	1	2	1	1	1	2				1.66667	1	1.33333	1.33333	5.33333
Week 10	2	1	1	1	2	2	1	2	1	1	1	2				1.66667	1	1.33333	1.66667	5.66667
Week 11	1	1	1	1	1	1	1	1	1	1	1	1				1	1	1	1	4
Week 12	2	1	1	1	1	2	1	2	2	1	1	2				1.66667	1	1.66667	1.33333	5.66667
